# Supplementary material for: Coral reefs in the Mahafaly Seascape (SW Madagascar) as potential climate refugia following the 2024 mass bleaching event
Source: PeerJ. 2025 Nov 25;13:e20319. doi: 10.7717/peerj.20319 (PMC12662060; doi:10.7717/peerj.20319)
Supplement: Supplemental Information 7 — The abundance and bleaching status of different coral genera observed across various sites, sampling stations, seasons, and quadrants. [file peerj-13-20319-s007.csv]

site	sampling_station	season	quadrat_no	coral_genera	bleach_status	abundance
Beheloke	Ranolaly	march_2024	Q1	Echinopora	Normal	1
Beheloke	Ranolaly	march_2024	Q1	Echinopora	Low	1
Beheloke	Ranolaly	march_2024	Q1	Echinopora	Low	1
Beheloke	Ranolaly	march_2024	Q1	Goniastrea	Normal	2
Beheloke	Ranolaly	march_2024	Q1	Goniastrea	Low	1
Beheloke	Ranolaly	march_2024	Q1	Goniastrea	Low	1
Beheloke	Ranolaly	march_2024	Q1	Cyphastrea	Low	1
Beheloke	Ranolaly	march_2024	Q1	Cyphastrea	Low	1
Beheloke	Ranolaly	march_2024	Q1	Leptoria	Normal	1
Beheloke	Ranolaly	march_2024	Q1	Leptoria	Low	1
Beheloke	Ranolaly	march_2024	Q1	Galaxea	Normal	1
Beheloke	Ranolaly	march_2024	Q1	Galaxea	Low	1
Beheloke	Ranolaly	march_2024	Q1	Acanthastrea	Normal	1
Beheloke	Ranolaly	march_2024	Q2	Galaxea	Normal	3
Beheloke	Ranolaly	march_2024	Q2	Galaxea	Low	3
Beheloke	Ranolaly	march_2024	Q2	Galaxea	Medium	2
Beheloke	Ranolaly	march_2024	Q2	Porites_branch	Normal	1
Beheloke	Ranolaly	march_2024	Q2	Porites_branch	Low	1
Beheloke	Ranolaly	march_2024	Q2	Acropora	Low	1
Beheloke	Ranolaly	march_2024	Q2	Acropora	Low	1
Beheloke	Ranolaly	march_2024	Q2	Pocillopora	Medium	1
Beheloke	Ranolaly	march_2024	Q2	Pocillopora	High	1
Beheloke	Ranolaly	march_2024	Q2	Dipsastrea	Normal	1
Beheloke	Ranolaly	march_2024	Q2	Leptoseris	Low	1
Beheloke	Ranolaly	march_2024	Q2	Echinopora	Normal	1
Beheloke	Ranolaly	march_2024	Q2	Echinopora	Low	1
Beheloke	Ranolaly	march_2024	Q2	Cyphastrea	Normal	1
Beheloke	Ranolaly	march_2024	Q3	Acropora	Low	2
Beheloke	Ranolaly	march_2024	Q3	Acropora	Low	1
Beheloke	Ranolaly	march_2024	Q3	Acropora	Medium	1
Beheloke	Ranolaly	march_2024	Q3	Galaxea	Normal	5
Beheloke	Ranolaly	march_2024	Q3	Galaxea	Low	1
Beheloke	Ranolaly	march_2024	Q3	Galaxea	Low	1
Beheloke	Ranolaly	march_2024	Q3	Goniastrea	Low	1
Beheloke	Ranolaly	march_2024	Q3	Cyphastrea	Normal	1
Beheloke	Ranolaly	march_2024	Q3	Acanthastrea	Low	1
Beheloke	Ranolaly	march_2024	Q3	Acanthastrea	Low	1
Beheloke	Ranolaly	march_2024	Q3	Acanthastrea	Medium	1
Beheloke	Ranolaly	march_2024	Q3	Gardineroseris	Low	1
Beheloke	Ranolaly	march_2024	Q4	Acropora	Low	1
Beheloke	Ranolaly	march_2024	Q4	Galaxea	Normal	4
Beheloke	Ranolaly	march_2024	Q4	Galaxea	Low	1
Beheloke	Ranolaly	march_2024	Q4	Galaxea	Low	1
Beheloke	Ranolaly	march_2024	Q4	Gardineroseris	Low	1
Beheloke	Ranolaly	march_2024	Q4	Cyphastrea	Normal	1
Beheloke	Ranolaly	march_2024	Q4	Cyphastrea	Low	2
Beheloke	Ranolaly	march_2024	Q5	Acropora	Medium	1
Beheloke	Ranolaly	march_2024	Q5	Galaxea	Normal	4
Beheloke	Ranolaly	march_2024	Q5	Cyphastrea	Low	2
Beheloke	Ranolaly	march_2024	Q5	Pocillopora	Low	2
Beheloke	Ranolaly	march_2024	Q5	Pocillopora	Medium	1
Beheloke	Ranolaly	march_2024	Q5	Echinopora	Normal	1
Beheloke	Ranolaly	march_2024	Q5	Porites_massif	Low	2
Beheloke	Ranolaly	march_2024	Q6	Leptoria	Normal	1
Beheloke	Ranolaly	march_2024	Q6	Leptoria	Low	1
Beheloke	Ranolaly	march_2024	Q6	Pocillopora	Low	1
Beheloke	Ranolaly	march_2024	Q6	Galaxea	Normal	2
Beheloke	Ranolaly	march_2024	Q6	Galaxea	Low	2
Beheloke	Ranolaly	march_2024	Q6	Galaxea	Medium	1
Beheloke	Ranolaly	march_2024	Q6	Porites_branch	Low	1
Beheloke	Ranolaly	march_2024	Q6	Favites	Normal	1
Beheloke	Ranolaly	march_2024	Q6	Favites	Medium	1
Beheloke	Ranolaly	march_2024	Q6	Goniastrea	Low	1
Beheloke	Ranolaly	march_2024	Q6	Echinopora	Normal	1
Beheloke	Ranolaly	march_2024	Q7	Galaxea	Normal	2
Beheloke	Ranolaly	march_2024	Q7	Galaxea	Low	3
Beheloke	Ranolaly	march_2024	Q7	Galaxea	Low	3
Beheloke	Ranolaly	march_2024	Q7	Echinopora	Low	1
Beheloke	Ranolaly	march_2024	Q7	Echinopora	Low	1
Beheloke	Ranolaly	march_2024	Q7	Favites	Normal	1
Beheloke	Ranolaly	march_2024	Q7	Favites	Low	1
Beheloke	Ranolaly	march_2024	Q7	Acropora	Normal	1
Beheloke	Ranolaly	march_2024	Q7	Acropora	Low	1
Beheloke	Ranolaly	march_2024	Q7	Pocillopora	Dead	1
Beheloke	Ranolaly	march_2024	Q8	Pavona	Low	1
Beheloke	Ranolaly	march_2024	Q8	Acropora	Low	2
Beheloke	Ranolaly	march_2024	Q8	Acropora	Low	1
Beheloke	Ranolaly	march_2024	Q8	Acropora	Medium	1
Beheloke	Ranolaly	march_2024	Q8	Pocillopora	Low	1
Beheloke	Ranolaly	march_2024	Q8	Pocillopora	Medium	1
Beheloke	Ranolaly	march_2024	Q8	Lobophyllia	Low	1
Beheloke	Ranolaly	march_2024	Q8	Platygyra	Low	1
Beheloke	Ranolaly	march_2024	Q8	Acanthastrea	Low	1
Beheloke	Ranolaly	march_2024	Q8	Echinopora	Normal	1
Beheloke	Ranolaly	march_2024	Q8	Echinopora	Low	1
Beheloke	Ranolaly	march_2024	Q9	Pocillopora	Normal	1
Beheloke	Ranolaly	march_2024	Q9	Stylophora	Low	1
Beheloke	Ranolaly	march_2024	Q9	Acropora	Low	1
Beheloke	Ranolaly	march_2024	Q9	Echinopora	Normal	1
Beheloke	Ranolaly	march_2024	Q9	Echinopora	Low	2
Beheloke	Ranolaly	march_2024	Q9	Galaxea	Normal	2
Beheloke	Ranolaly	march_2024	Q9	Porites_branch	Normal	1
Beheloke	Ranolaly	march_2024	Q9	Leptoria	Low	1
Beheloke	Ranolaly	march_2024	Q9	Cyphastrea	Normal	1
Beheloke	Ranolaly	march_2024	Q10	Cyphastrea	Medium	1
Beheloke	Ranolaly	march_2024	Q10	Favites	Normal	1
Beheloke	Ranolaly	march_2024	Q10	Favites	Low	1
Beheloke	Ranolaly	march_2024	Q10	Galaxea	Normal	5
Beheloke	Ranolaly	march_2024	Q10	Galaxea	Low	1
Beheloke	Ranolaly	march_2024	Q10	Acropora	Low	1
Beheloke	Ranolaly	march_2024	Q10	Acropora	Medium	1
Beheloke	Ranolaly	march_2024	Q10	Turbinaria	Normal	1
Beheloke	Ranolaly	march_2024	Q10	Turbinaria	Low	1
Beheloke	Ranolaly	march_2024	Q11	Echinopora	Normal	3
Beheloke	Ranolaly	march_2024	Q11	Echinopora	Low	2
Beheloke	Ranolaly	march_2024	Q11	Acropora	Normal	2
Beheloke	Ranolaly	march_2024	Q11	Acropora	Low	1
Beheloke	Ranolaly	march_2024	Q11	Favites	Normal	1
Beheloke	Ranolaly	march_2024	Q11	Favites	Low	3
Beheloke	Ranolaly	march_2024	Q11	Galaxea	Normal	7
Beheloke	Ranolaly	march_2024	Q11	Galaxea	Low	1
Beheloke	Ranolaly	march_2024	Q11	Galaxea	Low	2
Beheloke	Ranolaly	march_2024	Q11	Galaxea	Medium	1
Beheloke	Ranolaly	march_2024	Q11	Goniastrea	Low	1
Beheloke	Ranolaly	march_2024	Q12	Echinopora	Normal	2
Beheloke	Ranolaly	march_2024	Q12	Echinopora	Low	1
Beheloke	Ranolaly	march_2024	Q12	Porites_massif	Low	1
Beheloke	Ranolaly	march_2024	Q12	Porites_massif	Medium	1
Beheloke	Ranolaly	march_2024	Q12	Acropora	Low	1
Beheloke	Ranolaly	march_2024	Q12	Porites_branch	Normal	1
Beheloke	Ranolaly	march_2024	Q12	Lobophyllia	Normal	1
Beheloke	Ranolaly	march_2024	Q12	Goniopora	Normal	1
Beheloke	Ranolaly	march_2024	Q12	Galaxea	Normal	4
Beheloke	Ranolaly	march_2024	Q12	Galaxea	Low	1
Beheloke	Tanifaly	march_2024	Q1	Acropora	Normal	1
Beheloke	Tanifaly	march_2024	Q1	Acropora	Low	1
Beheloke	Tanifaly	march_2024	Q1	Cyphastrea	Normal	2
Beheloke	Tanifaly	march_2024	Q1	Cyphastrea	Low	1
Beheloke	Tanifaly	march_2024	Q1	Leptoria	Normal	1
Beheloke	Tanifaly	march_2024	Q1	Pocillopora	Normal	1
Beheloke	Tanifaly	march_2024	Q1	Pocillopora	Low	1
Beheloke	Tanifaly	march_2024	Q1	Favites	Normal	1
Beheloke	Tanifaly	march_2024	Q1	Favites	Low	1
Beheloke	Tanifaly	march_2024	Q1	Favites	Low	2
Beheloke	Tanifaly	march_2024	Q1	Goniastrea	Low	1
Beheloke	Tanifaly	march_2024	Q1	Galaxea	Normal	2
Beheloke	Tanifaly	march_2024	Q1	Galaxea	Low	1
Beheloke	Tanifaly	march_2024	Q1	Galaxea	High	1
Beheloke	Tanifaly	march_2024	Q2	Pocillopora	Low	1
Beheloke	Tanifaly	march_2024	Q2	Pocillopora	Low	2
Beheloke	Tanifaly	march_2024	Q2	Pocillopora	Medium	1
Beheloke	Tanifaly	march_2024	Q2	Pocillopora	High	1
Beheloke	Tanifaly	march_2024	Q2	Galaxea	Normal	2
Beheloke	Tanifaly	march_2024	Q2	Galaxea	Low	1
Beheloke	Tanifaly	march_2024	Q2	Montipora	Normal	1
Beheloke	Tanifaly	march_2024	Q2	Montipora	High	1
Beheloke	Tanifaly	march_2024	Q2	Acropora	Normal	1
Beheloke	Tanifaly	march_2024	Q2	Acropora	Low	1
Beheloke	Tanifaly	march_2024	Q2	Acropora	Low	2
Beheloke	Tanifaly	march_2024	Q2	Favites	Normal	1
Beheloke	Tanifaly	march_2024	Q2	Favites	Low	1
Beheloke	Tanifaly	march_2024	Q3	Pocillopora	Normal	2
Beheloke	Tanifaly	march_2024	Q3	Pocillopora	Low	2
Beheloke	Tanifaly	march_2024	Q3	Pocillopora	Low	3
Beheloke	Tanifaly	march_2024	Q3	Stylophora	Normal	1
Beheloke	Tanifaly	march_2024	Q3	Stylophora	Low	1
Beheloke	Tanifaly	march_2024	Q3	Acropora	Low	1
Beheloke	Tanifaly	march_2024	Q3	Acropora	High	2
Beheloke	Tanifaly	march_2024	Q3	Leptoria	Normal	1
Beheloke	Tanifaly	march_2024	Q3	Echinopora	Normal	1
Beheloke	Tanifaly	march_2024	Q3	Echinopora	Low	1
Beheloke	Tanifaly	march_2024	Q3	Galaxea	Normal	2
Beheloke	Tanifaly	march_2024	Q3	Cyphastrea	Normal	1
Beheloke	Tanifaly	march_2024	Q4	Acropora	Normal	3
Beheloke	Tanifaly	march_2024	Q4	Acropora	Low	1
Beheloke	Tanifaly	march_2024	Q4	Acropora	Low	1
Beheloke	Tanifaly	march_2024	Q4	Stylophora	Normal	1
Beheloke	Tanifaly	march_2024	Q4	Galaxea	Normal	8
Beheloke	Tanifaly	march_2024	Q4	Galaxea	Low	1
Beheloke	Tanifaly	march_2024	Q4	Porites_massif	Low	1
Beheloke	Tanifaly	march_2024	Q4	Pocillopora	Normal	2
Beheloke	Tanifaly	march_2024	Q4	Favites	Normal	3
Beheloke	Tanifaly	march_2024	Q5	Stylophora	Normal	1
Beheloke	Tanifaly	march_2024	Q5	Stylophora	Low	1
Beheloke	Tanifaly	march_2024	Q5	Echinopora	Low	1
Beheloke	Tanifaly	march_2024	Q5	Acanthastrea	Extreme	1
Beheloke	Tanifaly	march_2024	Q5	Acanthastrea	Dead	1
Beheloke	Tanifaly	march_2024	Q5	Favites	Low	1
Beheloke	Tanifaly	march_2024	Q5	Acropora	Low	2
Beheloke	Tanifaly	march_2024	Q5	Acropora	Medium	1
Beheloke	Tanifaly	march_2024	Q5	Acropora	High	1
Beheloke	Tanifaly	march_2024	Q5	Acropora	Extreme	1
Beheloke	Tanifaly	march_2024	Q5	Astreopora	Low	1
Beheloke	Tanifaly	march_2024	Q6	Acropora	Normal	1
Beheloke	Tanifaly	march_2024	Q6	Acropora	Low	1
Beheloke	Tanifaly	march_2024	Q6	Acropora	Extreme	2
Beheloke	Tanifaly	march_2024	Q6	Pocillopora	Normal	1
Beheloke	Tanifaly	march_2024	Q6	Pocillopora	Low	1
Beheloke	Tanifaly	march_2024	Q6	Pocillopora	Low	1
Beheloke	Tanifaly	march_2024	Q6	Pocillopora	Medium	1
Beheloke	Tanifaly	march_2024	Q6	Pocillopora	High	2
Beheloke	Tanifaly	march_2024	Q6	Pocillopora	Extreme	1
Beheloke	Tanifaly	march_2024	Q6	Echinopora	Normal	2
Beheloke	Tanifaly	march_2024	Q6	Echinopora	Low	1
Beheloke	Tanifaly	march_2024	Q6	Favites	Normal	2
Beheloke	Tanifaly	march_2024	Q6	Galaxea	Normal	2
Beheloke	Tanifaly	march_2024	Q6	Leptoria	Low	1
Beheloke	Tanifaly	march_2024	Q7	Acropora	Normal	1
Beheloke	Tanifaly	march_2024	Q7	Acropora	Low	3
Beheloke	Tanifaly	march_2024	Q7	Acropora	Medium	1
Beheloke	Tanifaly	march_2024	Q7	Acropora	High	1
Beheloke	Tanifaly	march_2024	Q7	Pocillopora	Low	2
Beheloke	Tanifaly	march_2024	Q7	Pocillopora	Low	1
Beheloke	Tanifaly	march_2024	Q7	Stylophora	Normal	1
Beheloke	Tanifaly	march_2024	Q7	Porites_massif	Normal	2
Beheloke	Tanifaly	march_2024	Q7	Favites	Low	1
Beheloke	Tanifaly	march_2024	Q7	Gardineroseris	Normal	1
Beheloke	Tanifaly	march_2024	Q8	Acropora	Normal	3
Beheloke	Tanifaly	march_2024	Q8	Acropora	Low	1
Beheloke	Tanifaly	march_2024	Q8	Acropora	Low	4
Beheloke	Tanifaly	march_2024	Q8	Porites_massif	Normal	2
Beheloke	Tanifaly	march_2024	Q8	Goniopora	Normal	1
Beheloke	Tanifaly	march_2024	Q8	Galaxea	High	1
Beheloke	Tanifaly	march_2024	Q8	Pocillopora	Normal	2
Beheloke	Tanifaly	march_2024	Q8	Pocillopora	Low	1
Beheloke	Tanifaly	march_2024	Q9	Acropora	Normal	2
Beheloke	Tanifaly	march_2024	Q9	Acropora	Low	1
Beheloke	Tanifaly	march_2024	Q9	Acropora	Medium	4
Beheloke	Tanifaly	march_2024	Q9	Acropora	High	2
Beheloke	Tanifaly	march_2024	Q9	Acanthastrea	Low	1
Beheloke	Tanifaly	march_2024	Q9	Favites	Low	2
Beheloke	Tanifaly	march_2024	Q9	Pocillopora	Normal	1
Beheloke	Tanifaly	march_2024	Q9	Echinopora	Low	1
Beheloke	Tanifaly	march_2024	Q10	Pocillopora	Low	1
Beheloke	Tanifaly	march_2024	Q10	Pocillopora	Medium	1
Beheloke	Tanifaly	march_2024	Q10	Acropora	Normal	2
Beheloke	Tanifaly	march_2024	Q10	Acropora	Low	5
Beheloke	Tanifaly	march_2024	Q10	Acropora	Medium	1
Beheloke	Tanifaly	march_2024	Q10	Acropora	High	1
Beheloke	Tanifaly	march_2024	Q10	Echinopora	Normal	4
Beheloke	Tanifaly	march_2024	Q10	Echinopora	Low	1
Beheloke	Tanifaly	march_2024	Q10	Stylophora	Normal	1
Beheloke	Tanifaly	march_2024	Q10	Favites	Normal	1
Beheloke	Tanifaly	march_2024	Q10	Favites	Low	1
Beheloke	Tanifaly	march_2024	Q11	Acropora	Low	1
Beheloke	Tanifaly	march_2024	Q11	Acropora	Extreme	2
Beheloke	Tanifaly	march_2024	Q11	Acropora	Dead	1
Beheloke	Tanifaly	march_2024	Q11	Echinopora	Low	2
Beheloke	Tanifaly	march_2024	Q11	Stylophora	Normal	1
Beheloke	Tanifaly	march_2024	Q11	Favites	Normal	1
Beheloke	Tanifaly	march_2024	Q12	Stylophora	Medium	1
Beheloke	Tanifaly	march_2024	Q12	Galaxea	Normal	1
Beheloke	Tanifaly	march_2024	Q12	Galaxea	Low	1
Beheloke	Tanifaly	march_2024	Q12	Galaxea	Medium	1
Beheloke	Tanifaly	march_2024	Q12	Favites	Normal	1
Beheloke	Tanifaly	march_2024	Q12	Favites	Medium	2
Beheloke	Tanifaly	march_2024	Q12	Porites_massif	Normal	1
Beheloke	Tanifaly	march_2024	Q12	Acropora	High	1
Besambay	Kirinjo	march_2024	Q1	Pocillopora	Medium	1
Besambay	Kirinjo	march_2024	Q1	Pocillopora	Extreme	2
Besambay	Kirinjo	march_2024	Q1	Stylophora	Normal	1
Besambay	Kirinjo	march_2024	Q1	Stylophora	Low	1
Besambay	Kirinjo	march_2024	Q1	Acropora	Normal	1
Besambay	Kirinjo	march_2024	Q1	Acropora	Low	1
Besambay	Kirinjo	march_2024	Q1	Acropora	Low	1
Besambay	Kirinjo	march_2024	Q1	Acropora	Extreme	2
Besambay	Kirinjo	march_2024	Q1	Leptoria	Normal	1
Besambay	Kirinjo	march_2024	Q1	Leptoria	Low	1
Besambay	Kirinjo	march_2024	Q1	Galaxea	Low	1
Besambay	Kirinjo	march_2024	Q1	Galaxea	Medium	1
Besambay	Kirinjo	march_2024	Q1	Astreopora	Low	1
Besambay	Kirinjo	march_2024	Q1	Leptoseris	Normal	1
Besambay	Kirinjo	march_2024	Q1	Pavona	Low	1
Besambay	Kirinjo	march_2024	Q1	Goniopora	Normal	1
Besambay	Kirinjo	march_2024	Q2	Pocillopora	Medium	1
Besambay	Kirinjo	march_2024	Q2	Pocillopora	High	1
Besambay	Kirinjo	march_2024	Q2	Pocillopora	Extreme	1
Besambay	Kirinjo	march_2024	Q2	Leptoria	Low	1
Besambay	Kirinjo	march_2024	Q2	Stylophora	Normal	4
Besambay	Kirinjo	march_2024	Q2	Stylophora	Medium	2
Besambay	Kirinjo	march_2024	Q2	Stylophora	High	1
Besambay	Kirinjo	march_2024	Q2	Stylophora	Dead	1
Besambay	Kirinjo	march_2024	Q2	Pavona	Medium	1
Besambay	Kirinjo	march_2024	Q2	Acropora	Low	1
Besambay	Kirinjo	march_2024	Q2	Acropora	Medium	1
Besambay	Kirinjo	march_2024	Q2	Acropora	High	1
Besambay	Kirinjo	march_2024	Q2	Echinopora	Low	1
Besambay	Kirinjo	march_2024	Q2	Leptoseris	High	1
Besambay	Kirinjo	march_2024	Q2	Porites_branch	Low	1
Besambay	Kirinjo	march_2024	Q2	Goniastrea	Low	1
Besambay	Kirinjo	march_2024	Q2	Galaxea	Normal	2
Besambay	Kirinjo	march_2024	Q2	Montipora	Normal	1
Besambay	Kirinjo	march_2024	Q2	Porites_massif	Medium	1
Besambay	Kirinjo	march_2024	Q3	Galaxea	Normal	1
Besambay	Kirinjo	march_2024	Q3	Galaxea	Dead	1
Besambay	Kirinjo	march_2024	Q3	Goniastrea	Normal	1
Besambay	Kirinjo	march_2024	Q3	Goniastrea	Low	1
Besambay	Kirinjo	march_2024	Q3	Goniastrea	Low	3
Besambay	Kirinjo	march_2024	Q3	Goniastrea	Dead	1
Besambay	Kirinjo	march_2024	Q3	Stylophora	Normal	1
Besambay	Kirinjo	march_2024	Q3	Stylophora	Low	1
Besambay	Kirinjo	march_2024	Q3	Stylophora	Medium	2
Besambay	Kirinjo	march_2024	Q3	Acropora	Low	1
Besambay	Kirinjo	march_2024	Q3	Acropora	High	1
Besambay	Kirinjo	march_2024	Q3	Acropora	Extreme	1
Besambay	Kirinjo	march_2024	Q3	Favites	Medium	1
Besambay	Kirinjo	march_2024	Q3	Echinopora	Normal	1
Besambay	Kirinjo	march_2024	Q3	Echinopora	Medium	1
Besambay	Kirinjo	march_2024	Q3	Pocillopora	Low	1
Besambay	Kirinjo	march_2024	Q3	Pocillopora	Extreme	1
Besambay	Kirinjo	march_2024	Q3	Cyphastrea	Medium	1
Besambay	Kirinjo	march_2024	Q4	Acropora	Normal	1
Besambay	Kirinjo	march_2024	Q4	Acropora	Low	1
Besambay	Kirinjo	march_2024	Q4	Acropora	Low	1
Besambay	Kirinjo	march_2024	Q4	Acropora	High	1
Besambay	Kirinjo	march_2024	Q4	Acropora	Extreme	1
Besambay	Kirinjo	march_2024	Q4	Acropora	Dead	1
Besambay	Kirinjo	march_2024	Q4	Goniastrea	Low	1
Besambay	Kirinjo	march_2024	Q4	Goniopora	Normal	1
Besambay	Kirinjo	march_2024	Q4	Goniopora	Low	1
Besambay	Kirinjo	march_2024	Q4	Pocillopora	Low	1
Besambay	Kirinjo	march_2024	Q4	Pocillopora	Dead	2
Besambay	Kirinjo	march_2024	Q4	Stylophora	Normal	1
Besambay	Kirinjo	march_2024	Q4	Seriatopora	Dead	1
Besambay	Kirinjo	march_2024	Q4	Echinopora	Normal	1
Besambay	Kirinjo	march_2024	Q4	Echinopora	Low	1
Besambay	Kirinjo	march_2024	Q4	Galaxea	Normal	2
Besambay	Kirinjo	march_2024	Q4	Galaxea	Low	2
Besambay	Kirinjo	march_2024	Q5	Acropora	Normal	2
Besambay	Kirinjo	march_2024	Q5	Acropora	Low	1
Besambay	Kirinjo	march_2024	Q5	Acropora	High	1
Besambay	Kirinjo	march_2024	Q5	Acropora	Extreme	3
Besambay	Kirinjo	march_2024	Q5	Stylophora	Normal	3
Besambay	Kirinjo	march_2024	Q5	Stylophora	High	1
Besambay	Kirinjo	march_2024	Q5	Stylophora	Extreme	1
Besambay	Kirinjo	march_2024	Q5	Goniastrea	Normal	1
Besambay	Kirinjo	march_2024	Q5	Pocillopora	High	1
Besambay	Kirinjo	march_2024	Q5	Pocillopora	Extreme	2
Besambay	Kirinjo	march_2024	Q5	Galaxea	Normal	6
Besambay	Kirinjo	march_2024	Q5	Galaxea	Low	1
Besambay	Kirinjo	march_2024	Q5	Galaxea	Low	1
Besambay	Kirinjo	march_2024	Q5	Galaxea	Dead	1
Besambay	Kirinjo	march_2024	Q5	Echinopora	Normal	1
Besambay	Kirinjo	march_2024	Q5	Astreopora	Low	1
Besambay	Kirinjo	march_2024	Q5	Porites_massif	Low	1
Besambay	Kirinjo	march_2024	Q6	Acropora	Normal	1
Besambay	Kirinjo	march_2024	Q6	Acropora	Medium	2
Besambay	Kirinjo	march_2024	Q6	Acropora	High	3
Besambay	Kirinjo	march_2024	Q6	Acropora	Extreme	4
Besambay	Kirinjo	march_2024	Q6	Leptoria	Medium	1
Besambay	Kirinjo	march_2024	Q6	Stylophora	Normal	1
Besambay	Kirinjo	march_2024	Q6	Stylophora	Extreme	1
Besambay	Kirinjo	march_2024	Q6	Stylophora	Dead	1
Besambay	Kirinjo	march_2024	Q6	Goniastrea	Normal	1
Besambay	Kirinjo	march_2024	Q7	Acropora	High	3
Besambay	Kirinjo	march_2024	Q7	Acropora	Extreme	2
Besambay	Kirinjo	march_2024	Q7	Acropora	Dead	1
Besambay	Kirinjo	march_2024	Q7	Pocillopora	Low	1
Besambay	Kirinjo	march_2024	Q7	Pocillopora	High	2
Besambay	Kirinjo	march_2024	Q7	Pocillopora	Extreme	1
Besambay	Kirinjo	march_2024	Q7	Echinopora	Extreme	1
Besambay	Kirinjo	march_2024	Q7	Dipsastrea	Medium	1
Besambay	Kirinjo	march_2024	Q7	Dipsastrea	High	1
Besambay	Kirinjo	march_2024	Q7	Galaxea	Normal	2
Besambay	Kirinjo	march_2024	Q7	Galaxea	Low	1
Besambay	Kirinjo	march_2024	Q8	Seriatopora	Dead	2
Besambay	Kirinjo	march_2024	Q8	Acropora	Low	1
Besambay	Kirinjo	march_2024	Q8	Acropora	Medium	1
Besambay	Kirinjo	march_2024	Q8	Acropora	High	1
Besambay	Kirinjo	march_2024	Q8	Pocillopora	High	1
Besambay	Kirinjo	march_2024	Q8	Stylophora	Normal	1
Besambay	Kirinjo	march_2024	Q8	Stylophora	Low	1
Besambay	Kirinjo	march_2024	Q8	Stylophora	Dead	1
Besambay	Kirinjo	march_2024	Q8	Goniastrea	Low	2
Besambay	Kirinjo	march_2024	Q8	Goniopora	Medium	1
Besambay	Kirinjo	march_2024	Q8	Porites_massif	Low	2
Besambay	Kirinjo	march_2024	Q9	Pocillopora	Low	1
Besambay	Kirinjo	march_2024	Q9	Pocillopora	Dead	1
Besambay	Kirinjo	march_2024	Q9	Stylophora	Normal	3
Besambay	Kirinjo	march_2024	Q9	Acropora	Low	1
Besambay	Kirinjo	march_2024	Q9	Acropora	High	2
Besambay	Kirinjo	march_2024	Q9	Acropora	Extreme	5
Besambay	Kirinjo	march_2024	Q9	Goniastrea	Normal	2
Besambay	Kirinjo	march_2024	Q9	Acanthastrea	Normal	1
Besambay	Kirinjo	march_2024	Q9	Acanthastrea	Low	1
Besambay	Kirinjo	march_2024	Q9	Acanthastrea	Extreme	1
Besambay	Kirinjo	march_2024	Q9	Leptoria	Extreme	1
Besambay	Kirinjo	march_2024	Q9	Galaxea	Normal	5
Besambay	Kirinjo	march_2024	Q9	Seriatopora	Dead	2
Besambay	Kirinjo	march_2024	Q10	Acropora	Normal	1
Besambay	Kirinjo	march_2024	Q10	Acropora	Low	2
Besambay	Kirinjo	march_2024	Q10	Acropora	High	1
Besambay	Kirinjo	march_2024	Q10	Acropora	Extreme	3
Besambay	Kirinjo	march_2024	Q10	Galaxea	Normal	11
Besambay	Kirinjo	march_2024	Q10	Pocillopora	High	1
Besambay	Kirinjo	march_2024	Q10	Montipora	Normal	1
Besambay	Kirinjo	march_2024	Q10	Goniopora	Normal	2
Besambay	Kirinjo	march_2024	Q10	Stylophora	Normal	3
Besambay	Kirinjo	march_2024	Q10	Seriatopora	Dead	1
Besambay	Kirinjo	march_2024	Q11	Pocillopora	High	2
Besambay	Kirinjo	march_2024	Q11	Pocillopora	Extreme	1
Besambay	Kirinjo	march_2024	Q11	Pocillopora	Dead	1
Besambay	Kirinjo	march_2024	Q11	Acropora	Normal	2
Besambay	Kirinjo	march_2024	Q11	Acropora	Low	1
Besambay	Kirinjo	march_2024	Q11	Acropora	High	1
Besambay	Kirinjo	march_2024	Q11	Acropora	Extreme	1
Besambay	Kirinjo	march_2024	Q11	Galaxea	Normal	3
Besambay	Kirinjo	march_2024	Q11	Stylophora	Normal	1
Besambay	Kirinjo	march_2024	Q11	Stylophora	Dead	1
Besambay	Kirinjo	march_2024	Q11	Leptoria	Normal	1
Besambay	Kirinjo	march_2024	Q11	Cyphastrea	Normal	1
Besambay	Kirinjo	march_2024	Q11	Goniastrea	Low	1
Besambay	Kirinjo	march_2024	Q11	Montipora	Low	1
Besambay	Kirinjo	march_2024	Q11	Seriatopora	Extreme	1
Besambay	Kirinjo	march_2024	Q12	Pocillopora	High	2
Besambay	Kirinjo	march_2024	Q12	Pocillopora	Extreme	1
Besambay	Kirinjo	march_2024	Q12	Cyphastrea	Normal	2
Besambay	Kirinjo	march_2024	Q12	Cyphastrea	Low	1
Besambay	Kirinjo	march_2024	Q12	Acropora	Normal	1
Besambay	Kirinjo	march_2024	Q12	Acropora	Low	2
Besambay	Kirinjo	march_2024	Q12	Acropora	Low	1
Besambay	Kirinjo	march_2024	Q12	Acropora	Extreme	1
Besambay	Kirinjo	march_2024	Q12	Leptoria	High	1
Besambay	Kirinjo	march_2024	Q12	Stylophora	Normal	1
Besambay	Kirinjo	march_2024	Q12	Stylophora	High	1
Besambay	Kirinjo	march_2024	Q12	Acanthastrea	Dead	1
Besambay	Kirinjo	march_2024	Q12	Galaxea	Normal	7
Besambay	Kirinjo	march_2024	Q12	Galaxea	Low	1
Besambay	Analisoa	march_2024	Q1	Favites	Normal	1
Besambay	Analisoa	march_2024	Q1	Montipora	Normal	1
Besambay	Analisoa	march_2024	Q1	Leptoria	Low	1
Besambay	Analisoa	march_2024	Q1	Seriatopora	Dead	1
Besambay	Analisoa	march_2024	Q1	Acropora	Normal	1
Besambay	Analisoa	march_2024	Q1	Acropora	Medium	1
Besambay	Analisoa	march_2024	Q1	Acropora	High	2
Besambay	Analisoa	march_2024	Q1	Acropora	Extreme	2
Besambay	Analisoa	march_2024	Q1	Acropora	Dead	1
Besambay	Analisoa	march_2024	Q1	Porites_massif	Normal	1
Besambay	Analisoa	march_2024	Q2	Acropora	Low	1
Besambay	Analisoa	march_2024	Q2	Acropora	Extreme	2
Besambay	Analisoa	march_2024	Q2	Montipora	Normal	2
Besambay	Analisoa	march_2024	Q2	Pocillopora	Low	1
Besambay	Analisoa	march_2024	Q2	Pocillopora	Extreme	1
Besambay	Analisoa	march_2024	Q2	Stylophora	Low	1
Besambay	Analisoa	march_2024	Q2	Stylophora	Extreme	1
Besambay	Analisoa	march_2024	Q2	Galaxea	Normal	9
Besambay	Analisoa	march_2024	Q2	Galaxea	Low	1
Besambay	Analisoa	march_2024	Q2	Galaxea	Dead	1
Besambay	Analisoa	march_2024	Q2	Echinopora	Normal	1
Besambay	Analisoa	march_2024	Q2	Goniastrea	Normal	1
Besambay	Analisoa	march_2024	Q3	Pocillopora	High	2
Besambay	Analisoa	march_2024	Q3	Favites	Low	1
Besambay	Analisoa	march_2024	Q3	Millepora	Normal	1
Besambay	Analisoa	march_2024	Q3	Echinopora	Normal	1
Besambay	Analisoa	march_2024	Q3	Seriatopora	Dead	1
Besambay	Analisoa	march_2024	Q3	Galaxea	Normal	3
Besambay	Analisoa	march_2024	Q3	Galaxea	Dead	2
Besambay	Analisoa	march_2024	Q3	Acropora	Low	1
Besambay	Analisoa	march_2024	Q3	Acropora	Extreme	1
Besambay	Analisoa	march_2024	Q3	Cyphastrea	Normal	1
Besambay	Analisoa	march_2024	Q3	Pavona	High	1
Besambay	Analisoa	march_2024	Q4	Acropora	Low	1
Besambay	Analisoa	march_2024	Q4	Acropora	Medium	1
Besambay	Analisoa	march_2024	Q4	Acropora	High	2
Besambay	Analisoa	march_2024	Q4	Acropora	Extreme	1
Besambay	Analisoa	march_2024	Q4	Galaxea	Normal	1
Besambay	Analisoa	march_2024	Q4	Galaxea	Low	2
Besambay	Analisoa	march_2024	Q4	Galaxea	Dead	1
Besambay	Analisoa	march_2024	Q4	Leptoria	Low	1
Besambay	Analisoa	march_2024	Q4	Montipora	Low	1
Besambay	Analisoa	march_2024	Q4	Cyphastrea	Normal	1
Besambay	Analisoa	march_2024	Q5	Echinopora	Medium	1
Besambay	Analisoa	march_2024	Q5	Acropora	High	4
Besambay	Analisoa	march_2024	Q5	Acropora	Extreme	1
Besambay	Analisoa	march_2024	Q5	Galaxea	Normal	1
Besambay	Analisoa	march_2024	Q5	Montipora	Normal	1
Besambay	Analisoa	march_2024	Q5	Montipora	Low	1
Besambay	Analisoa	march_2024	Q5	Stylophora	Low	1
Besambay	Analisoa	march_2024	Q6	Pocillopora	Medium	2
Besambay	Analisoa	march_2024	Q6	Pocillopora	High	3
Besambay	Analisoa	march_2024	Q6	Galaxea	Normal	3
Besambay	Analisoa	march_2024	Q6	Galaxea	Medium	2
Besambay	Analisoa	march_2024	Q6	Galaxea	Dead	1
Besambay	Analisoa	march_2024	Q6	Echinopora	Low	2
Besambay	Analisoa	march_2024	Q6	Echinopora	Medium	1
Besambay	Analisoa	march_2024	Q6	Acropora	Medium	1
Besambay	Analisoa	march_2024	Q6	Montipora	Normal	1
Besambay	Analisoa	march_2024	Q7	Acropora	Normal	1
Besambay	Analisoa	march_2024	Q7	Acropora	Medium	2
Besambay	Analisoa	march_2024	Q7	Acropora	High	1
Besambay	Analisoa	march_2024	Q7	Galaxea	Normal	7
Besambay	Analisoa	march_2024	Q7	Galaxea	Low	2
Besambay	Analisoa	march_2024	Q7	Galaxea	Medium	1
Besambay	Analisoa	march_2024	Q7	Cyphastrea	Normal	1
Besambay	Analisoa	march_2024	Q7	Pocillopora	Low	1
Besambay	Analisoa	march_2024	Q7	Montipora	Normal	1
Besambay	Analisoa	march_2024	Q8	Galaxea	Normal	6
Besambay	Analisoa	march_2024	Q8	Galaxea	Extreme	1
Besambay	Analisoa	march_2024	Q8	Galaxea	Dead	1
Besambay	Analisoa	march_2024	Q8	Acropora	Normal	3
Besambay	Analisoa	march_2024	Q8	Acropora	Medium	1
Besambay	Analisoa	march_2024	Q8	Acropora	High	1
Besambay	Analisoa	march_2024	Q8	Acropora	Extreme	1
Besambay	Analisoa	march_2024	Q8	Acropora	Dead	1
Besambay	Analisoa	march_2024	Q8	Leptoseris	Normal	1
Besambay	Analisoa	march_2024	Q8	Echinopora	Normal	1
Besambay	Analisoa	march_2024	Q8	Echinopora	Dead	1
Besambay	Analisoa	march_2024	Q8	Cyphastrea	Normal	1
Besambay	Analisoa	march_2024	Q8	Pavona	Dead	1
Besambay	Analisoa	march_2024	Q9	Montipora	Normal	1
Besambay	Analisoa	march_2024	Q9	Montipora	Low	1
Besambay	Analisoa	march_2024	Q9	Pocillopora	Low	1
Besambay	Analisoa	march_2024	Q9	Pocillopora	Extreme	3
Besambay	Analisoa	march_2024	Q9	Pocillopora	Dead	1
Besambay	Analisoa	march_2024	Q9	Acropora	Normal	3
Besambay	Analisoa	march_2024	Q9	Acropora	Extreme	2
Besambay	Analisoa	march_2024	Q9	Galaxea	Normal	4
Besambay	Analisoa	march_2024	Q9	Galaxea	Low	1
Besambay	Analisoa	march_2024	Q9	Galaxea	Low	2
Besambay	Analisoa	march_2024	Q9	Favites	Medium	1
Besambay	Analisoa	march_2024	Q10	Acropora	Normal	6
Besambay	Analisoa	march_2024	Q10	Acropora	Extreme	2
Besambay	Analisoa	march_2024	Q10	Acropora	Dead	1
Besambay	Analisoa	march_2024	Q10	Galaxea	Normal	2
Besambay	Analisoa	march_2024	Q10	Galaxea	High	1
Besambay	Analisoa	march_2024	Q10	Galaxea	Dead	1
Besambay	Analisoa	march_2024	Q10	Porites_massif	Normal	1
Besambay	Analisoa	march_2024	Q10	Cyphastrea	Normal	2
Besambay	Analisoa	march_2024	Q10	Cyphastrea	Low	1
Besambay	Analisoa	march_2024	Q11	Acropora	Normal	1
Besambay	Analisoa	march_2024	Q11	Acropora	Medium	1
Besambay	Analisoa	march_2024	Q11	Acropora	High	1
Besambay	Analisoa	march_2024	Q11	Acropora	Extreme	2
Besambay	Analisoa	march_2024	Q11	Galaxea	Normal	4
Besambay	Analisoa	march_2024	Q11	Cyphastrea	Normal	2
Besambay	Analisoa	march_2024	Q11	Echinopora	Normal	2
Besambay	Analisoa	march_2024	Q11	Echinopora	Low	1
Besambay	Analisoa	march_2024	Q11	Montipora	Normal	1
Besambay	Analisoa	march_2024	Q12	Acropora	Normal	2
Besambay	Analisoa	march_2024	Q12	Acropora	Low	1
Besambay	Analisoa	march_2024	Q12	Acropora	High	1
Besambay	Analisoa	march_2024	Q12	Acropora	Dead	2
Besambay	Analisoa	march_2024	Q12	Galaxea	Normal	11
Besambay	Analisoa	march_2024	Q12	Galaxea	High	1
Besambay	Analisoa	march_2024	Q12	Porites_massif	High	1
Besambay	Analisoa	march_2024	Q12	Pocillopora	Low	1
Besambay	Analisoa	march_2024	Q12	Pocillopora	Extreme	2
Besambay	Analisoa	march_2024	Q12	Goniastrea	Normal	1
Besambay	Analisoa	march_2024	Q12	Favites	Normal	1
Besambay	Analisoa	march_2024	Q12	Echinopora	Normal	2
Besambay	Analisoa	march_2024	Q12	Echinopora	Low	1
Besambay	Analisoa	march_2024	Q12	Montipora	Normal	1
Besambay	Analisoa	march_2024	Q12	Cyphastrea	Normal	1
Ambola	Vavan'ambola	march_2024	Q1	Astreopora	Normal	3
Ambola	Vavan'ambola	march_2024	Q1	Acropora	Low	1
Ambola	Vavan'ambola	march_2024	Q1	Acropora	Medium	1
Ambola	Vavan'ambola	march_2024	Q1	Acropora	High	2
Ambola	Vavan'ambola	march_2024	Q1	Acropora	Extreme	1
Ambola	Vavan'ambola	march_2024	Q1	Acropora	Dead	1
Ambola	Vavan'ambola	march_2024	Q1	Pocillopora	Low	1
Ambola	Vavan'ambola	march_2024	Q1	Favites	Normal	2
Ambola	Vavan'ambola	march_2024	Q1	Galaxea	Normal	1
Ambola	Vavan'ambola	march_2024	Q1	Gardineroseris	Low	1
Ambola	Vavan'ambola	march_2024	Q1	Cyphastrea	Low	1
Ambola	Vavan'ambola	march_2024	Q2	Acropora	Extreme	3
Ambola	Vavan'ambola	march_2024	Q2	Acropora	Dead	4
Ambola	Vavan'ambola	march_2024	Q2	Astreopora	Normal	2
Ambola	Vavan'ambola	march_2024	Q2	Acanthastrea	Low	1
Ambola	Vavan'ambola	march_2024	Q2	Favites	Normal	1
Ambola	Vavan'ambola	march_2024	Q2	Favites	Low	1
Ambola	Vavan'ambola	march_2024	Q2	Porites_massif	Normal	1
Ambola	Vavan'ambola	march_2024	Q3	Acropora	Normal	1
Ambola	Vavan'ambola	march_2024	Q3	Acropora	Medium	1
Ambola	Vavan'ambola	march_2024	Q3	Acropora	Extreme	2
Ambola	Vavan'ambola	march_2024	Q3	Acropora	Dead	5
Ambola	Vavan'ambola	march_2024	Q3	Pachyseris	Normal	1
Ambola	Vavan'ambola	march_2024	Q3	Galaxea	Normal	2
Ambola	Vavan'ambola	march_2024	Q3	Galaxea	Medium	1
Ambola	Vavan'ambola	march_2024	Q3	Cyphastrea	Normal	1
Ambola	Vavan'ambola	march_2024	Q3	Coscinaraea	Medium	1
Ambola	Vavan'ambola	march_2024	Q3	Acanthastrea	Normal	1
Ambola	Vavan'ambola	march_2024	Q3	Favites	Normal	1
Ambola	Vavan'ambola	march_2024	Q4	Acropora	Normal	1
Ambola	Vavan'ambola	march_2024	Q4	Acropora	Low	2
Ambola	Vavan'ambola	march_2024	Q4	Acropora	Medium	1
Ambola	Vavan'ambola	march_2024	Q4	Acropora	High	2
Ambola	Vavan'ambola	march_2024	Q4	Acropora	Extreme	2
Ambola	Vavan'ambola	march_2024	Q4	Acropora	Dead	6
Ambola	Vavan'ambola	march_2024	Q4	Astreopora	Normal	2
Ambola	Vavan'ambola	march_2024	Q4	Montipora	Normal	1
Ambola	Vavan'ambola	march_2024	Q4	Montipora	Low	1
Ambola	Vavan'ambola	march_2024	Q4	Montipora	Dead	1
Ambola	Vavan'ambola	march_2024	Q4	Pocillopora	Extreme	2
Ambola	Vavan'ambola	march_2024	Q4	Galaxea	Normal	3
Ambola	Vavan'ambola	march_2024	Q4	Physogyra	Normal	1
Ambola	Vavan'ambola	march_2024	Q4	Favites	Normal	1
Ambola	Vavan'ambola	march_2024	Q5	Pocillopora	Medium	1
Ambola	Vavan'ambola	march_2024	Q5	Leptoria	Normal	2
Ambola	Vavan'ambola	march_2024	Q5	Astreopora	Normal	3
Ambola	Vavan'ambola	march_2024	Q5	Acropora	Low	2
Ambola	Vavan'ambola	march_2024	Q5	Acropora	Medium	1
Ambola	Vavan'ambola	march_2024	Q5	Acropora	High	1
Ambola	Vavan'ambola	march_2024	Q5	Acropora	Dead	1
Ambola	Vavan'ambola	march_2024	Q5	Favites	Normal	1
Ambola	Vavan'ambola	march_2024	Q5	Favites	Low	1
Ambola	Vavan'ambola	march_2024	Q5	Acanthastrea	Low	1
Ambola	Vavan'ambola	march_2024	Q5	Galaxea	Normal	1
Ambola	Vavan'ambola	march_2024	Q5	Galaxea	High	1
Ambola	Vavan'ambola	march_2024	Q5	Galaxea	Dead	1
Ambola	Vavan'ambola	march_2024	Q5	Pleurogyra	Normal	1
Ambola	Vavan'ambola	march_2024	Q5	Cyphastrea	Normal	1
Ambola	Vavan'ambola	march_2024	Q6	Acropora	Normal	1
Ambola	Vavan'ambola	march_2024	Q6	Acropora	High	1
Ambola	Vavan'ambola	march_2024	Q6	Acropora	Extreme	2
Ambola	Vavan'ambola	march_2024	Q6	Acropora	Dead	3
Ambola	Vavan'ambola	march_2024	Q6	Echinopora	Normal	1
Ambola	Vavan'ambola	march_2024	Q6	Echinopora	High	2
Ambola	Vavan'ambola	march_2024	Q6	Astreopora	Medium	2
Ambola	Vavan'ambola	march_2024	Q6	Galaxea	Normal	2
Ambola	Vavan'ambola	march_2024	Q6	Favites	Medium	1
Ambola	Vavan'ambola	march_2024	Q6	Porites_massif	Normal	2
Ambola	Vavan'ambola	march_2024	Q7	Cyphastrea	Low	1
Ambola	Vavan'ambola	march_2024	Q7	Acropora	Normal	1
Ambola	Vavan'ambola	march_2024	Q7	Acropora	Extreme	1
Ambola	Vavan'ambola	march_2024	Q7	Acropora	Dead	1
Ambola	Vavan'ambola	march_2024	Q7	Astreopora	Normal	1
Ambola	Vavan'ambola	march_2024	Q7	Astreopora	Low	1
Ambola	Vavan'ambola	march_2024	Q7	Echinopora	Normal	3
Ambola	Vavan'ambola	march_2024	Q7	Echinopora	Low	1
Ambola	Vavan'ambola	march_2024	Q7	Echinopora	Medium	1
Ambola	Vavan'ambola	march_2024	Q7	Favites	Normal	1
Ambola	Vavan'ambola	march_2024	Q7	Galaxea	Normal	2
Ambola	Vavan'ambola	march_2024	Q7	Montipora	Normal	1
Ambola	Vavan'ambola	march_2024	Q8	Cyphastrea	Normal	1
Ambola	Vavan'ambola	march_2024	Q8	Acropora	Normal	3
Ambola	Vavan'ambola	march_2024	Q8	Acropora	Low	1
Ambola	Vavan'ambola	march_2024	Q8	Acropora	Medium	1
Ambola	Vavan'ambola	march_2024	Q8	Acanthastrea	Normal	1
Ambola	Vavan'ambola	march_2024	Q8	Pocillopora	Low	1
Ambola	Vavan'ambola	march_2024	Q8	Leptoria	Normal	2
Ambola	Vavan'ambola	march_2024	Q8	Leptoria	Low	1
Ambola	Vavan'ambola	march_2024	Q8	Favites	Normal	4
Ambola	Vavan'ambola	march_2024	Q8	Montipora	Normal	1
Ambola	Vavan'ambola	march_2024	Q8	Galaxea	Normal	2
Ambola	Vavan'ambola	march_2024	Q9	Acropora	Normal	3
Ambola	Vavan'ambola	march_2024	Q9	Acropora	Low	1
Ambola	Vavan'ambola	march_2024	Q9	Acropora	High	1
Ambola	Vavan'ambola	march_2024	Q9	Montipora	Low	1
Ambola	Vavan'ambola	march_2024	Q9	Montipora	Low	1
Ambola	Vavan'ambola	march_2024	Q9	Montipora	Extreme	1
Ambola	Vavan'ambola	march_2024	Q9	Porites_massif	Normal	4
Ambola	Vavan'ambola	march_2024	Q9	Lobophyllia	Normal	1
Ambola	Vavan'ambola	march_2024	Q9	Fungia	Low	1
Ambola	Vavan'ambola	march_2024	Q10	Montipora	Normal	2
Ambola	Vavan'ambola	march_2024	Q10	Acropora	High	1
Ambola	Vavan'ambola	march_2024	Q10	Pocillopora	Normal	1
Ambola	Vavan'ambola	march_2024	Q10	Pachyseris	Normal	1
Ambola	Vavan'ambola	march_2024	Q10	Favites	Normal	1
Ambola	Vavan'ambola	march_2024	Q10	Leptoria	Normal	1
Ambola	Vavan'ambola	march_2024	Q11	Favites	Normal	3
Ambola	Vavan'ambola	march_2024	Q11	Favites	Low	1
Ambola	Vavan'ambola	march_2024	Q11	Isopora	Normal	3
Ambola	Vavan'ambola	march_2024	Q11	Pocillopora	Normal	2
Ambola	Vavan'ambola	march_2024	Q11	Pocillopora	Low	1
Ambola	Vavan'ambola	march_2024	Q11	Pocillopora	High	1
Ambola	Vavan'ambola	march_2024	Q11	Pocillopora	Extreme	2
Ambola	Vavan'ambola	march_2024	Q11	Galaxea	Normal	4
Ambola	Vavan'ambola	march_2024	Q11	Galaxea	Low	1
Ambola	Vavan'ambola	march_2024	Q11	Stylophora	Normal	1
Ambola	Vavan'ambola	march_2024	Q11	Platygyra	Normal	3
Ambola	Vavan'ambola	march_2024	Q11	Dipsastrea	Normal	2
Ambola	Vavan'ambola	march_2024	Q11	Dipsastrea	Extreme	1
Ambola	Vavan'ambola	march_2024	Q11	Acropora	Extreme	1
Ambola	Vavan'ambola	march_2024	Q11	Acropora	Dead	1
Ambola	Vavan'ambola	march_2024	Q12	Acropora	Normal	1
Ambola	Vavan'ambola	march_2024	Q12	Acropora	Medium	1
Ambola	Vavan'ambola	march_2024	Q12	Acropora	High	3
Ambola	Vavan'ambola	march_2024	Q12	Acropora	Dead	2
Ambola	Vavan'ambola	march_2024	Q12	Favites	Normal	5
Ambola	Vavan'ambola	march_2024	Q12	Pocillopora	Normal	1
Ambola	Vavan'ambola	march_2024	Q12	Pocillopora	Extreme	2
Ambola	Vavan'ambola	march_2024	Q12	Goniastrea	Normal	1
Ambola	Vavan'ambola	march_2024	Q12	Galaxea	Normal	2
Ambola	Vavan'ambola	march_2024	Q12	Goniopora	Normal	1
Ambola	Vavan'ambola	march_2024	Q12	Dipsastrea	Normal	2
Ambola	Vavan'ambola	march_2024	Q12	Cyphastrea	Normal	1
Ambola	Vavan'ambola	march_2024	Q12	Cyphastrea	Low	1
Ambola	Vavan'ambola	march_2024	Q12	Stylophora	Normal	1
Ambola	Vavan'ambola	march_2024	Q12	Stylophora	Medium	1
Ambola	Vavan'ambola	march_2024	Q12	Tubastrea	Medium	1
Ambola	Vavan'ambola	march_2024	Q13	Acropora	Normal	4
Ambola	Vavan'ambola	march_2024	Q13	Acropora	High	2
Ambola	Vavan'ambola	march_2024	Q13	Acropora	Dead	1
Ambola	Vavan'ambola	march_2024	Q13	Dipsastrea	Normal	2
Ambola	Vavan'ambola	march_2024	Q13	Dipsastrea	Extreme	1
Ambola	Vavan'ambola	march_2024	Q13	Favites	Normal	4
Ambola	Vavan'ambola	march_2024	Q13	Isopora	Normal	3
Ambola	Vavan'ambola	march_2024	Q13	Goniopora	Normal	2
Ambola	Vavan'ambola	march_2024	Q13	Cyphastrea	Normal	1
Ambola	Vavan'ambola	march_2024	Q13	Pocillopora	Normal	1
Ambola	Vavan'ambola	march_2024	Q13	Pocillopora	Low	1
Ambola	Vavan'ambola	march_2024	Q13	Turbinaria	Normal	1
Ambola	Vavan'ambola	march_2024	Q13	Tubastrea	Normal	1
Ambola	Vavan'ambola	march_2024	Q13	Montipora	Normal	1
Ambola	Vavan'ambola	march_2024	Q14	Acropora	Normal	1
Ambola	Vavan'ambola	march_2024	Q14	Acropora	Medium	1
Ambola	Vavan'ambola	march_2024	Q14	Pocillopora	Normal	1
Ambola	Vavan'ambola	march_2024	Q14	Pocillopora	High	2
Ambola	Vavan'ambola	march_2024	Q14	Isopora	Normal	3
Ambola	Vavan'ambola	march_2024	Q14	Tubastrea	Medium	1
Ambola	Vavan'ambola	march_2024	Q14	Favites	Normal	1
Ambola	Vavan'ambola	march_2024	Q14	Favites	Low	2
Ambola	Vavan'ambola	march_2024	Q14	Galaxea	Normal	2
Ambola	Vavan'ambola	march_2024	Q14	Galaxea	Low	1
Ambola	Vavan'ambola	march_2024	Q14	Galaxea	Medium	1
Ambola	Vavan'ambola	march_2024	Q14	Cyphastrea	Normal	1
Ambola	Vavan'ambola	march_2024	Q15	Pocillopora	Normal	2
Ambola	Vavan'ambola	march_2024	Q15	Pocillopora	Medium	2
Ambola	Vavan'ambola	march_2024	Q15	Pocillopora	High	2
Ambola	Vavan'ambola	march_2024	Q15	Montipora	Normal	1
Ambola	Vavan'ambola	march_2024	Q15	Isopora	Normal	2
Ambola	Vavan'ambola	march_2024	Q15	Acropora	Normal	2
Ambola	Vavan'ambola	march_2024	Q15	Acropora	High	1
Ambola	Vavan'ambola	march_2024	Q15	Acropora	Dead	1
Ambola	Vavan'ambola	march_2024	Q15	Goniopora	Normal	1
Ambola	Vavan'ambola	march_2024	Q15	Favites	Normal	3
Ambola	Vavan'ambola	march_2024	Q15	Platygyra	Normal	1
Ambola	Vavan'ambola	march_2024	Q15	Psammocora	Normal	1
Ambola	Vavan'ambola	march_2024	Q16	Acropora	Normal	1
Ambola	Vavan'ambola	march_2024	Q16	Platygyra	Normal	2
Ambola	Vavan'ambola	march_2024	Q16	Favites	Normal	6
Ambola	Vavan'ambola	march_2024	Q16	Favites	Extreme	1
Ambola	Vavan'ambola	march_2024	Q16	Pocillopora	Normal	2
Ambola	Vavan'ambola	march_2024	Q16	Pocillopora	Dead	1
Ambola	Vavan'ambola	march_2024	Q16	Galaxea	Normal	3
Ambola	Vavan'ambola	march_2024	Q16	Dipsastrea	Normal	3
Ambola	Vavan'ambola	march_2024	Q16	Isopora	Normal	2
Ambola	Vavan'ambola	march_2024	Q16	Astreopora	Normal	1
Ambola	Vavan'ambola	march_2024	Q16	Astreopora	High	1
Ambola	Vavan'ambola	march_2024	Q16	Leptoseris	Normal	1
Ambola	Manangatse	march_2024	Q1	Galaxea	Normal	17
Ambola	Manangatse	march_2024	Q1	Montipora	Normal	1
Ambola	Manangatse	march_2024	Q1	Montipora	Extreme	1
Ambola	Manangatse	march_2024	Q1	Acropora	Normal	2
Ambola	Manangatse	march_2024	Q1	Acropora	Extreme	1
Ambola	Manangatse	march_2024	Q1	Acropora	Dead	1
Ambola	Manangatse	march_2024	Q1	Pocillopora	Normal	1
Ambola	Manangatse	march_2024	Q1	Astreopora	Normal	2
Ambola	Manangatse	march_2024	Q1	Astreopora	Extreme	1
Ambola	Manangatse	march_2024	Q1	Favites	Normal	1
Ambola	Manangatse	march_2024	Q2	Favites	Normal	5
Ambola	Manangatse	march_2024	Q2	Acropora	Normal	2
Ambola	Manangatse	march_2024	Q2	Acropora	Low	1
Ambola	Manangatse	march_2024	Q2	Acropora	Dead	1
Ambola	Manangatse	march_2024	Q2	Galaxea	Normal	12
Ambola	Manangatse	march_2024	Q2	Platygyra	Normal	1
Ambola	Manangatse	march_2024	Q2	Astreopora	Normal	1
Ambola	Manangatse	march_2024	Q2	Porites_massif	Normal	1
Ambola	Manangatse	march_2024	Q2	Echinopora	Normal	3
Ambola	Manangatse	march_2024	Q3	Leptoria	Normal	2
Ambola	Manangatse	march_2024	Q3	Leptoria	Extreme	1
Ambola	Manangatse	march_2024	Q3	Acanthastrea	Normal	1
Ambola	Manangatse	march_2024	Q3	Porites_massif	Normal	2
Ambola	Manangatse	march_2024	Q3	Favites	Normal	1
Ambola	Manangatse	march_2024	Q3	Acropora	Medium	1
Ambola	Manangatse	march_2024	Q3	Acropora	Extreme	1
Ambola	Manangatse	march_2024	Q3	Galaxea	Low	2
Ambola	Manangatse	march_2024	Q3	Galaxea	Extreme	1
Ambola	Manangatse	march_2024	Q3	Pocillopora	Medium	1
Ambola	Manangatse	march_2024	Q3	Astreopora	Normal	2
Ambola	Manangatse	march_2024	Q4	Galaxea	Normal	13
Ambola	Manangatse	march_2024	Q4	Galaxea	Low	2
Ambola	Manangatse	march_2024	Q4	Galaxea	Low	3
Ambola	Manangatse	march_2024	Q4	Astreopora	Normal	3
Ambola	Manangatse	march_2024	Q4	Acropora	Normal	1
Ambola	Manangatse	march_2024	Q4	Echinopora	Normal	2
Ambola	Manangatse	march_2024	Q4	Montipora	Normal	1
Ambola	Manangatse	march_2024	Q4	Goniopora	Normal	1
Ambola	Manangatse	march_2024	Q5	Acanthastrea	Normal	1
Ambola	Manangatse	march_2024	Q5	Acropora	Extreme	1
Ambola	Manangatse	march_2024	Q5	Galaxea	Normal	12
Ambola	Manangatse	march_2024	Q5	Galaxea	Low	4
Ambola	Manangatse	march_2024	Q5	Galaxea	Low	1
Ambola	Manangatse	march_2024	Q5	Leptoseris	Low	1
Ambola	Manangatse	march_2024	Q5	Favites	Normal	7
Ambola	Manangatse	march_2024	Q5	Favites	High	1
Ambola	Manangatse	march_2024	Q5	Leptoria	Normal	1
Ambola	Manangatse	march_2024	Q5	Echinopora	Normal	1
Ambola	Manangatse	march_2024	Q5	Pocillopora	Low	1
Ambola	Manangatse	march_2024	Q6	Stylophora	Normal	1
Ambola	Manangatse	march_2024	Q6	Pocillopora	Normal	1
Ambola	Manangatse	march_2024	Q6	Pocillopora	Low	1
Ambola	Manangatse	march_2024	Q6	Pocillopora	High	2
Ambola	Manangatse	march_2024	Q6	Acropora	Normal	1
Ambola	Manangatse	march_2024	Q6	Acropora	Low	1
Ambola	Manangatse	march_2024	Q6	Acropora	High	1
Ambola	Manangatse	march_2024	Q6	Acropora	Extreme	3
Ambola	Manangatse	march_2024	Q6	Galaxea	Normal	2
Ambola	Manangatse	march_2024	Q6	Galaxea	Low	1
Ambola	Manangatse	march_2024	Q6	Favites	Normal	1
Ambola	Manangatse	march_2024	Q6	Favites	Low	2
Ambola	Manangatse	march_2024	Q6	Favites	Low	2
Ambola	Manangatse	march_2024	Q6	Porites_massif	Extreme	1
Ambola	Manangatse	march_2024	Q7	Echinopora	Normal	3
Ambola	Manangatse	march_2024	Q7	Acanthastrea	Normal	2
Ambola	Manangatse	march_2024	Q7	Acanthastrea	Low	1
Ambola	Manangatse	march_2024	Q7	Favites	Normal	1
Ambola	Manangatse	march_2024	Q7	Leptoria	Normal	1
Ambola	Manangatse	march_2024	Q7	Leptoria	Low	2
Ambola	Manangatse	march_2024	Q7	Stylophora	Normal	1
Ambola	Manangatse	march_2024	Q7	Galaxea	Normal	6
Ambola	Manangatse	march_2024	Q7	Galaxea	Low	1
Ambola	Manangatse	march_2024	Q7	Galaxea	Low	8
Ambola	Manangatse	march_2024	Q7	Acropora	High	1
Ambola	Manangatse	march_2024	Q7	Acropora	Extreme	1
Ambola	Manangatse	march_2024	Q7	Gardineroseris	Medium	2
Ambola	Manangatse	march_2024	Q7	Coscinaraea	Normal	2
Ambola	Manangatse	march_2024	Q8	Acropora	Extreme	2
Ambola	Manangatse	march_2024	Q8	Acropora	Dead	1
Ambola	Manangatse	march_2024	Q8	Echinopora	Low	1
Ambola	Manangatse	march_2024	Q8	Galaxea	Normal	11
Ambola	Manangatse	march_2024	Q8	Galaxea	Low	2
Ambola	Manangatse	march_2024	Q8	Favites	Normal	1
Ambola	Manangatse	march_2024	Q8	Favites	Medium	1
Ambola	Manangatse	march_2024	Q8	Favites	High	2
Ambola	Manangatse	march_2024	Q8	Gardineroseris	High	1
Ambola	Manangatse	march_2024	Q8	Astreopora	Normal	1
Ambola	Manangatse	march_2024	Q9	Acropora	Low	2
Ambola	Manangatse	march_2024	Q9	Pocillopora	Medium	2
Ambola	Manangatse	march_2024	Q9	Pocillopora	High	2
Ambola	Manangatse	march_2024	Q9	Pocillopora	Extreme	1
Ambola	Manangatse	march_2024	Q9	Favites	Normal	3
Ambola	Manangatse	march_2024	Q9	Lobophyllia	Normal	1
Ambola	Manangatse	march_2024	Q9	Galaxea	Normal	6
Ambola	Manangatse	march_2024	Q10	Favites	Normal	3
Ambola	Manangatse	march_2024	Q10	Favites	Low	1
Ambola	Manangatse	march_2024	Q10	Acropora	Normal	1
Ambola	Manangatse	march_2024	Q10	Acropora	Low	1
Ambola	Manangatse	march_2024	Q10	Echinopora	Normal	2
Ambola	Manangatse	march_2024	Q10	Coscinaraea	Normal	1
Ambola	Manangatse	march_2024	Q10	Pocillopora	Extreme	1
Ambola	Manangatse	march_2024	Q10	Leptoria	Normal	2
Ambola	Manangatse	march_2024	Q10	Galaxea	Normal	3
Ambola	Manangatse	march_2024	Q10	Cyphastrea	Normal	1
Ambola	Manangatse	march_2024	Q11	Acropora	Normal	1
Ambola	Manangatse	march_2024	Q11	Acropora	Medium	1
Ambola	Manangatse	march_2024	Q11	Acropora	High	2
Ambola	Manangatse	march_2024	Q11	Acropora	Extreme	1
Ambola	Manangatse	march_2024	Q11	Favites	Normal	1
Ambola	Manangatse	march_2024	Q11	Echinopora	Normal	1
Ambola	Manangatse	march_2024	Q11	Echinopora	Low	1
Ambola	Manangatse	march_2024	Q11	Galaxea	Normal	6
Ambola	Manangatse	march_2024	Q11	Cyphastrea	Normal	1
Ambola	Manangatse	march_2024	Q11	Leptoria	Medium	2
Ambola	Manangatse	march_2024	Q11	Pocillopora	Low	2
Ambola	Manangatse	march_2024	Q11	Gardineroseris	Normal	1
Ambola	Manangatse	march_2024	Q12	Echinopora	Normal	1
Ambola	Manangatse	march_2024	Q12	Echinopora	Low	2
Ambola	Manangatse	march_2024	Q12	Stylophora	Normal	1
Ambola	Manangatse	march_2024	Q12	Astreopora	Normal	1
Ambola	Manangatse	march_2024	Q12	Acropora	Normal	1
Ambola	Manangatse	march_2024	Q12	Acropora	High	1
Ambola	Manangatse	march_2024	Q12	Porites_massif	Low	1
Ambola	Manangatse	march_2024	Q12	Favites	Normal	3
Ambola	Manangatse	march_2024	Q12	Favites	Extreme	1
Ambola	Manangatse	march_2024	Q12	Pocillopora	Extreme	2
Ambola	Manangatse	march_2024	Q12	Pocillopora	Dead	1
Ambola	Manangatse	march_2024	Q12	Seriatopora	Dead	2
Ambola	Manangatse	march_2024	Q12	Millepora	Normal	2
Ambola	Manangatse	march_2024	Q12	Galaxea	Dead	1
Ambola	Manangatse	march_2024	Q13	Millepora	Low	1
Ambola	Manangatse	march_2024	Q13	Acropora	Normal	1
Ambola	Manangatse	march_2024	Q13	Acropora	Extreme	3
Ambola	Manangatse	march_2024	Q13	Acropora	Dead	1
Ambola	Manangatse	march_2024	Q13	Echinopora	Normal	3
Ambola	Manangatse	march_2024	Q13	Galaxea	Normal	1
Ambola	Manangatse	march_2024	Q13	Galaxea	Low	2
Ambola	Manangatse	march_2024	Q13	Galaxea	Dead	5
Ambola	Manangatse	march_2024	Q13	Porites_massif	Normal	1
Ambola	Manangatse	march_2024	Q13	Leptoria	Normal	1
Ambola	Manangatse	march_2024	Q13	Leptoria	Medium	1
Ambola	Manangatse	march_2024	Q13	Pocillopora	Low	2
Ambola	Manangatse	march_2024	Q13	Favites	Medium	1
Ambola	Manangatse	march_2024	Q14	Pocillopora	Normal	1
Ambola	Manangatse	march_2024	Q14	Pocillopora	Low	1
Ambola	Manangatse	march_2024	Q14	Pocillopora	Medium	1
Ambola	Manangatse	march_2024	Q14	Favites	Normal	3
Ambola	Manangatse	march_2024	Q14	Acropora	Normal	1
Ambola	Manangatse	march_2024	Q14	Acropora	Low	1
Ambola	Manangatse	march_2024	Q14	Dipsastrea	Normal	3
Ambola	Manangatse	march_2024	Q14	Galaxea	Normal	2
Ambola	Manangatse	march_2024	Q14	Galaxea	Low	1
Ambola	Manangatse	march_2024	Q14	Pleurogyra	Normal	2
Ambola	Manangatse	march_2024	Q14	Isopora	Normal	3
Ambola	Manangatse	march_2024	Q14	Goniopora	Normal	1
Ambola	Manangatse	march_2024	Q15	Platygyra	Normal	1
Ambola	Manangatse	march_2024	Q15	Acropora	Normal	2
Ambola	Manangatse	march_2024	Q15	Acropora	Dead	1
Ambola	Manangatse	march_2024	Q15	Goniopora	Normal	1
Ambola	Manangatse	march_2024	Q15	Porites_massif	Normal	1
Ambola	Manangatse	march_2024	Q15	Favites	Normal	2
Ambola	Manangatse	march_2024	Q15	Pleurogyra	Normal	4
Ambola	Manangatse	march_2024	Q15	Isopora	Low	2
Ambola	Manangatse	march_2024	Q15	Isopora	High	1
Ambola	Manangatse	march_2024	Q15	Pocillopora	Normal	3
Ambola	Manangatse	march_2024	Q15	Pocillopora	Low	1
Ambola	Manangatse	march_2024	Q15	Psammocora	Normal	2
Ambola	Manangatse	march_2024	Q15	Galaxea	Normal	1
Ambola	Manangatse	march_2024	Q15	Stylophora	Dead	1
Ambola	Manangatse	march_2024	Q16	Galaxea	Normal	3
Ambola	Manangatse	march_2024	Q16	Favites	Normal	2
Ambola	Manangatse	march_2024	Q16	Acropora	Normal	4
Ambola	Manangatse	march_2024	Q16	Acropora	Low	1
Ambola	Manangatse	march_2024	Q16	Isopora	Normal	3
Ambola	Manangatse	march_2024	Q16	Goniopora	Normal	1
Ambola	Manangatse	march_2024	Q16	Pocillopora	Normal	1
Ambola	Manangatse	march_2024	Q16	Pocillopora	Low	1
Ambola	Manangatse	march_2024	Q16	Pocillopora	Low	1
Ambola	Manangatse	march_2024	Q16	Pocillopora	High	1
Ambola	Manangatse	march_2024	Q17	Galaxea	Normal	17
Ambola	Manangatse	march_2024	Q17	Favites	Normal	2
Ambola	Manangatse	march_2024	Q17	Favites	Low	1
Ambola	Manangatse	march_2024	Q17	Pleurogyra	Normal	1
Ambola	Manangatse	march_2024	Q17	Platygyra	Normal	3
Ambola	Manangatse	march_2024	Q17	Acropora	Normal	2
Ambola	Manangatse	march_2024	Q17	Acropora	Extreme	1
Ambola	Manangatse	march_2024	Q17	Isopora	Normal	2
Ambola	Manangatse	march_2024	Q17	Isopora	Low	1
Ambola	Manangatse	march_2024	Q17	Goniopora	Normal	1
Ambola	Manangatse	march_2024	Q17	Stylophora	Normal	1
Ambola	Manangatse	march_2024	Q17	Pocillopora	Normal	1
Ambola	Manangatse	march_2024	Q17	Pocillopora	Low	1
Ambola	Manangatse	march_2024	Q17	Pocillopora	Dead	1
Ambola	Manangatse	march_2024	Q17	Porites_massif	Low	1
Ambola	Manangatse	march_2024	Q18	Pocillopora	Medium	2
Ambola	Manangatse	march_2024	Q18	Pocillopora	Dead	1
Ambola	Manangatse	march_2024	Q18	Acropora	Normal	2
Ambola	Manangatse	march_2024	Q18	Acropora	Low	1
Ambola	Manangatse	march_2024	Q18	Galaxea	Normal	7
Ambola	Manangatse	march_2024	Q18	Favites	Normal	2
Ambola	Manangatse	march_2024	Q18	Favites	Low	1
Ambola	Manangatse	march_2024	Q18	Favites	Low	1
Ambola	Manangatse	march_2024	Q18	Favites	Medium	1
Ambola	Manangatse	march_2024	Q18	Platygyra	Normal	1
Ambola	Manangatse	march_2024	Q18	Stylophora	Normal	3
Ambola	Manangatse	march_2024	Q18	Cyphastrea	Normal	1
Ambola	Manangatse	march_2024	Q18	Leptoseris	Normal	1
Ambola	Manangatse	march_2024	Q18	Dipsastrea	Low	1
Ambola	Manangatse	march_2024	Q19	Acropora	Normal	3
Ambola	Manangatse	march_2024	Q19	Acropora	Low	1
Ambola	Manangatse	march_2024	Q19	Acropora	Low	2
Ambola	Manangatse	march_2024	Q19	Acropora	Medium	2
Ambola	Manangatse	march_2024	Q19	Galaxea	Normal	6
Ambola	Manangatse	march_2024	Q19	Galaxea	Dead	1
Ambola	Manangatse	march_2024	Q19	Psammocora	Normal	1
Ambola	Manangatse	march_2024	Q19	Stylophora	Normal	2
Ambola	Manangatse	march_2024	Q19	Stylophora	Dead	1
Ambola	Manangatse	march_2024	Q19	Porites_massif	Normal	1
Ambola	Manangatse	march_2024	Q19	Dipsastrea	Normal	2
Ambola	Manangatse	march_2024	Q19	Pocillopora	Normal	2
Ambola	Manangatse	march_2024	Q19	Pocillopora	Low	1
Ambola	Manangatse	march_2024	Q19	Favites	Normal	2
Ambola	Manangatse	march_2024	Q20	Acropora	Low	2
Ambola	Manangatse	march_2024	Q20	Acropora	High	6
Ambola	Manangatse	march_2024	Q20	Acropora	Dead	1
Ambola	Manangatse	march_2024	Q20	Pocillopora	Low	1
Ambola	Manangatse	march_2024	Q20	Pocillopora	High	1
Ambola	Manangatse	march_2024	Q20	Pocillopora	Dead	1
Ambola	Manangatse	march_2024	Q20	Dipsastrea	Low	1
Ambola	Manangatse	march_2024	Q20	Stylophora	Low	1
Ambola	Manangatse	march_2024	Q20	Leptoria	Normal	2
Ambola	Manangatse	march_2024	Q20	Favites	Normal	1
Itampolo	Kapikara_1	march_2024	Q1	Acropora	Low	2
Itampolo	Kapikara_1	march_2024	Q1	Acropora	Extreme	2
Itampolo	Kapikara_1	march_2024	Q1	Acropora	Dead	4
Itampolo	Kapikara_1	march_2024	Q1	Isopora	Normal	2
Itampolo	Kapikara_1	march_2024	Q1	Isopora	Low	1
Itampolo	Kapikara_1	march_2024	Q1	Dipsastrea	Normal	1
Itampolo	Kapikara_1	march_2024	Q1	Dipsastrea	Low	2
Itampolo	Kapikara_1	march_2024	Q1	Dipsastrea	Dead	1
Itampolo	Kapikara_1	march_2024	Q1	Favites	Normal	1
Itampolo	Kapikara_1	march_2024	Q1	Stylophora	Normal	1
Itampolo	Kapikara_1	march_2024	Q1	Stylophora	Low	2
Itampolo	Kapikara_1	march_2024	Q1	Stylophora	Dead	1
Itampolo	Kapikara_1	march_2024	Q1	Trachyphyllia	Low	1
Itampolo	Kapikara_1	march_2024	Q1	Fungia	High	3
Itampolo	Kapikara_1	march_2024	Q1	Fungia	Extreme	1
Itampolo	Kapikara_1	march_2024	Q1	Herpolitha	Extreme	1
Itampolo	Kapikara_1	march_2024	Q2	Acropora	Low	2
Itampolo	Kapikara_1	march_2024	Q2	Acropora	High	3
Itampolo	Kapikara_1	march_2024	Q2	Echinopora	Normal	3
Itampolo	Kapikara_1	march_2024	Q2	Porites_massif	Normal	1
Itampolo	Kapikara_1	march_2024	Q2	Porites_massif	Low	2
Itampolo	Kapikara_1	march_2024	Q2	Pocillopora	High	1
Itampolo	Kapikara_1	march_2024	Q2	Pocillopora	Extreme	2
Itampolo	Kapikara_1	march_2024	Q2	Pocillopora	Dead	1
Itampolo	Kapikara_1	march_2024	Q2	Stylophora	Normal	1
Itampolo	Kapikara_1	march_2024	Q2	Stylophora	Low	1
Itampolo	Kapikara_1	march_2024	Q2	Stylophora	Dead	1
Itampolo	Kapikara_1	march_2024	Q2	Mycedium	Normal	1
Itampolo	Kapikara_1	march_2024	Q2	Porites_branch	Normal	1
Itampolo	Kapikara_1	march_2024	Q2	Lobophyllia	Low	2
Itampolo	Kapikara_1	march_2024	Q2	Cyphastrea	Normal	1
Itampolo	Kapikara_1	march_2024	Q2	Cyphastrea	High	1
Itampolo	Kapikara_1	march_2024	Q2	Platygyra	Normal	2
Itampolo	Kapikara_1	march_2024	Q2	Platygyra	High	1
Itampolo	Kapikara_1	march_2024	Q2	Favites	Medium	2
Itampolo	Kapikara_1	march_2024	Q3	Lobophyllia	Low	1
Itampolo	Kapikara_1	march_2024	Q3	Lobophyllia	High	1
Itampolo	Kapikara_1	march_2024	Q3	Lobophyllia	Extreme	2
Itampolo	Kapikara_1	march_2024	Q3	Lobophyllia	Dead	4
Itampolo	Kapikara_1	march_2024	Q3	Stylophora	Normal	2
Itampolo	Kapikara_1	march_2024	Q3	Galaxea	Low	2
Itampolo	Kapikara_1	march_2024	Q3	Favites	Normal	1
Itampolo	Kapikara_1	march_2024	Q3	Millepora	Normal	3
Itampolo	Kapikara_1	march_2024	Q3	Millepora	Extreme	1
Itampolo	Kapikara_1	march_2024	Q3	Goniastrea	Extreme	1
Itampolo	Kapikara_1	march_2024	Q3	Seriatopora	Extreme	1
Itampolo	Kapikara_1	march_2024	Q3	Seriatopora	Dead	3
Itampolo	Kapikara_1	march_2024	Q3	Acropora	Dead	1
Itampolo	Kapikara_1	march_2024	Q3	Dipsastrea	Normal	1
Itampolo	Kapikara_1	march_2024	Q3	Dipsastrea	Medium	1
Itampolo	Kapikara_1	march_2024	Q3	Echinopora	Normal	1
Itampolo	Kapikara_1	march_2024	Q4	Seriatopora	Dead	1
Itampolo	Kapikara_1	march_2024	Q4	Stylophora	Medium	1
Itampolo	Kapikara_1	march_2024	Q4	Acropora	Extreme	3
Itampolo	Kapikara_1	march_2024	Q4	Dipsastrea	Normal	1
Itampolo	Kapikara_1	march_2024	Q4	Pocillopora	Medium	1
Itampolo	Kapikara_1	march_2024	Q4	Echinopora	Normal	1
Itampolo	Kapikara_1	march_2024	Q4	Isopora	Low	1
Itampolo	Kapikara_1	march_2024	Q4	Favites	Low	1
Itampolo	Kapikara_1	march_2024	Q4	Favites	Low	2
Itampolo	Kapikara_1	march_2024	Q4	Favites	Medium	1
Itampolo	Kapikara_1	march_2024	Q5	Favites	Normal	2
Itampolo	Kapikara_1	march_2024	Q5	Favites	Low	1
Itampolo	Kapikara_1	march_2024	Q5	Millepora	Normal	4
Itampolo	Kapikara_1	march_2024	Q5	Millepora	Low	2
Itampolo	Kapikara_1	march_2024	Q5	Acropora	High	1
Itampolo	Kapikara_1	march_2024	Q5	Acropora	Extreme	2
Itampolo	Kapikara_1	march_2024	Q5	Acropora	Dead	1
Itampolo	Kapikara_1	march_2024	Q5	Fungia	Normal	1
Itampolo	Kapikara_1	march_2024	Q5	Dipsastrea	Normal	2
Itampolo	Kapikara_1	march_2024	Q5	Pocillopora	Medium	1
Itampolo	Kapikara_1	march_2024	Q5	Pocillopora	High	2
Itampolo	Kapikara_1	march_2024	Q5	Pocillopora	Extreme	1
Itampolo	Kapikara_1	march_2024	Q5	Cyphastrea	High	1
Itampolo	Kapikara_1	march_2024	Q5	Cyphastrea	Extreme	1
Itampolo	Kapikara_1	march_2024	Q5	Acanthastrea	Dead	1
Itampolo	Kapikara_1	march_2024	Q6	Dipsastrea	Extreme	1
Itampolo	Kapikara_1	march_2024	Q6	Pocillopora	High	1
Itampolo	Kapikara_1	march_2024	Q6	Pocillopora	Extreme	3
Itampolo	Kapikara_1	march_2024	Q6	Pocillopora	Dead	1
Itampolo	Kapikara_1	march_2024	Q6	Millepora	Normal	4
Itampolo	Kapikara_1	march_2024	Q6	Pavona	Normal	2
Itampolo	Kapikara_1	march_2024	Q6	Porites_massif	Extreme	1
Itampolo	Kapikara_1	march_2024	Q6	Stylophora	Dead	1
Itampolo	Kapikara_1	march_2024	Q6	Isopora	Normal	1
Itampolo	Kapikara_1	march_2024	Q6	Acanthastrea	Normal	2
Itampolo	Kapikara_1	march_2024	Q6	Acanthastrea	Low	1
Itampolo	Kapikara_1	march_2024	Q6	Acanthastrea	Low	1
Itampolo	Kapikara_1	march_2024	Q6	Acropora	Extreme	1
Itampolo	Kapikara_1	march_2024	Q6	Herpolitha	Normal	1
Itampolo	Kapikara_1	march_2024	Q7	Acropora	Extreme	4
Itampolo	Kapikara_1	march_2024	Q7	Acropora	Dead	1
Itampolo	Kapikara_1	march_2024	Q7	Pocillopora	High	1
Itampolo	Kapikara_1	march_2024	Q7	Pocillopora	Extreme	5
Itampolo	Kapikara_1	march_2024	Q7	Pocillopora	Dead	3
Itampolo	Kapikara_1	march_2024	Q7	Fungia	Normal	1
Itampolo	Kapikara_1	march_2024	Q7	Fungia	Medium	1
Itampolo	Kapikara_1	march_2024	Q7	Stylophora	Normal	2
Itampolo	Kapikara_1	march_2024	Q7	Stylophora	Medium	1
Itampolo	Kapikara_1	march_2024	Q7	Stylophora	High	1
Itampolo	Kapikara_1	march_2024	Q7	Favites	Normal	1
Itampolo	Kapikara_1	march_2024	Q7	Acanthastrea	Normal	1
Itampolo	Kapikara_1	march_2024	Q7	Seriatopora	Low	1
Itampolo	Kapikara_1	march_2024	Q7	Cyphastrea	Low	1
Itampolo	Kapikara_1	march_2024	Q8	Acropora	Low	1
Itampolo	Kapikara_1	march_2024	Q8	Acropora	Medium	1
Itampolo	Kapikara_1	march_2024	Q8	Acropora	High	2
Itampolo	Kapikara_1	march_2024	Q8	Acropora	Extreme	5
Itampolo	Kapikara_1	march_2024	Q8	Stylophora	Low	1
Itampolo	Kapikara_1	march_2024	Q8	Stylophora	Medium	1
Itampolo	Kapikara_1	march_2024	Q8	Acanthastrea	Normal	1
Itampolo	Kapikara_1	march_2024	Q8	Acanthastrea	High	1
Itampolo	Kapikara_1	march_2024	Q8	Favites	Normal	3
Itampolo	Kapikara_1	march_2024	Q8	Porites_massif	Normal	1
Itampolo	Kapikara_1	march_2024	Q8	Goniopora	Extreme	1
Itampolo	Kapikara_1	march_2024	Q8	Echinopora	Low	1
Itampolo	Kapikara_1	march_2024	Q8	Cyphastrea	Normal	1
Itampolo	Kapikara_1	march_2024	Q8	Dipsastrea	Normal	1
Itampolo	Kapikara_1	march_2024	Q9	Pavona	Extreme	1
Itampolo	Kapikara_1	march_2024	Q9	Leptoria	Normal	2
Itampolo	Kapikara_1	march_2024	Q9	Leptoria	Low	1
Itampolo	Kapikara_1	march_2024	Q9	Galaxea	Normal	1
Itampolo	Kapikara_1	march_2024	Q9	Montipora	Normal	1
Itampolo	Kapikara_1	march_2024	Q9	Favites	Normal	1
Itampolo	Kapikara_1	march_2024	Q9	Cyphastrea	Normal	1
Itampolo	Kapikara_1	march_2024	Q9	Cyphastrea	Low	1
Itampolo	Kapikara_1	march_2024	Q9	Isopora	Normal	2
Itampolo	Kapikara_1	march_2024	Q9	Seriatopora	Dead	2
Itampolo	Kapikara_1	march_2024	Q9	Stylophora	Low	1
Itampolo	Kapikara_1	march_2024	Q9	Acropora	Extreme	2
Itampolo	Kapikara_1	march_2024	Q9	Acropora	Dead	1
Itampolo	Kapikara_1	march_2024	Q10	Acropora	Low	1
Itampolo	Kapikara_1	march_2024	Q10	Acropora	Extreme	1
Itampolo	Kapikara_1	march_2024	Q10	Pocillopora	Low	1
Itampolo	Kapikara_1	march_2024	Q10	Pocillopora	Extreme	1
Itampolo	Kapikara_1	march_2024	Q10	Favites	Normal	2
Itampolo	Kapikara_1	march_2024	Q10	Fungia	Normal	2
Itampolo	Kapikara_1	march_2024	Q10	Dipsastrea	Low	1
Itampolo	Kapikara_1	march_2024	Q10	Lobophyllia	Low	2
Itampolo	Kapikara_1	march_2024	Q11	Acropora	Low	1
Itampolo	Kapikara_1	march_2024	Q11	Pocillopora	Low	1
Itampolo	Kapikara_1	march_2024	Q11	Pocillopora	Extreme	1
Itampolo	Kapikara_1	march_2024	Q11	Leptoria	Normal	1
Itampolo	Kapikara_1	march_2024	Q11	Leptoria	Low	1
Itampolo	Kapikara_1	march_2024	Q11	Stylophora	Low	1
Itampolo	Kapikara_1	march_2024	Q11	Stylophora	Low	1
Itampolo	Kapikara_1	march_2024	Q11	Stylophora	Medium	1
Itampolo	Kapikara_1	march_2024	Q11	Cyphastrea	Low	1
Itampolo	Kapikara_1	march_2024	Q11	Isopora	Normal	1
Itampolo	Kapikara_1	march_2024	Q11	Favites	Normal	2
Itampolo	Kapikara_1	march_2024	Q11	Favites	High	1
Itampolo	Kapikara_1	march_2024	Q11	Coscinaraea	Low	1
Itampolo	Kapikara_1	march_2024	Q12	Lobophyllia	Normal	2
Itampolo	Kapikara_1	march_2024	Q12	Lobophyllia	Low	1
Itampolo	Kapikara_1	march_2024	Q12	Lobophyllia	Extreme	2
Itampolo	Kapikara_1	march_2024	Q12	Lobophyllia	Dead	6
Itampolo	Kapikara_1	march_2024	Q12	Dipsastrea	Low	2
Itampolo	Kapikara_1	march_2024	Q12	Goniastrea	Low	1
Itampolo	Kapikara_1	march_2024	Q12	Goniastrea	Low	1
Itampolo	Kapikara_1	march_2024	Q12	Stylophora	Dead	1
Itampolo	Kapikara_1	march_2024	Q13	Lobophyllia	Extreme	5
Itampolo	Kapikara_1	march_2024	Q13	Lobophyllia	Dead	2
Itampolo	Kapikara_1	march_2024	Q13	Stylophora	Normal	2
Itampolo	Kapikara_1	march_2024	Q13	Stylophora	Low	1
Itampolo	Kapikara_1	march_2024	Q13	Stylophora	Dead	1
Itampolo	Kapikara_1	march_2024	Q13	Pocillopora	Normal	2
Itampolo	Kapikara_1	march_2024	Q13	Leptoseris	Low	1
Itampolo	Kapikara_1	march_2024	Q13	Leptoseris	Medium	1
Itampolo	Kapikara_1	march_2024	Q13	Pachyseris	Normal	1
Itampolo	Kapikara_1	march_2024	Q13	Halomitra	Normal	2
Itampolo	Kapikara_1	march_2024	Q13	Halomitra	Medium	1
Itampolo	Kapikara_1	march_2024	Q13	Acropora	Normal	1
Itampolo	Kapikara_1	march_2024	Q13	Acropora	Low	1
Itampolo	Kapikara_1	march_2024	Q13	Platygyra	Normal	1
Itampolo	Kapikara_1	march_2024	Q13	Lobophyllia	Extreme	4
Itampolo	Kapikara_1	march_2024	Q13	Lobophyllia	Dead	1
Itampolo	Kapikara_1	march_2024	Q13	Stylophora	Normal	3
Itampolo	Kapikara_1	march_2024	Q13	Stylophora	Dead	1
Itampolo	Kapikara_1	march_2024	Q13	Pocillopora	Normal	1
Itampolo	Kapikara_1	march_2024	Q13	Pocillopora	Dead	2
Itampolo	Kapikara_1	march_2024	Q13	Leptoseris	Normal	1
Itampolo	Kapikara_1	march_2024	Q13	Leptoseris	Low	1
Itampolo	Kapikara_1	march_2024	Q13	Platygyra	Medium	1
Itampolo	Kapikara_1	march_2024	Q13	Astreopora	Normal	1
Itampolo	Kapikara_1	march_2024	Q13	Astreopora	Dead	1
Itampolo	Kapikara_1	march_2024	Q15	Fungia	Normal	1
Itampolo	Kapikara_1	march_2024	Q15	Lobophyllia	Extreme	4
Itampolo	Kapikara_1	march_2024	Q15	Lobophyllia	Dead	2
Itampolo	Kapikara_1	march_2024	Q15	Isopora	Normal	1
Itampolo	Kapikara_1	march_2024	Q15	Stylophora	Normal	1
Itampolo	Kapikara_1	march_2024	Q15	Stylophora	Dead	2
Itampolo	Kapikara_1	march_2024	Q15	Acropora	Normal	2
Itampolo	Kapikara_1	march_2024	Q15	Acropora	Low	1
Itampolo	Kapikara_1	march_2024	Q15	Acropora	Dead	1
Itampolo	Kapikara_1	march_2024	Q15	Favites	Normal	1
Itampolo	Kapikara_1	march_2024	Q15	Pocillopora	Normal	1
Itampolo	Kapikara_1	march_2024	Q15	Pocillopora	Low	1
Itampolo	Kapikara_1	march_2024	Q15	Pocillopora	Extreme	1
Itampolo	Kapikara_1	march_2024	Q15	Pocillopora	Dead	1
Itampolo	Kapikara_1	march_2024	Q15	Montipora	Normal	2
Itampolo	Kapikara_1	march_2024	Q16	Lobophyllia	Extreme	1
Itampolo	Kapikara_1	march_2024	Q16	Lobophyllia	Dead	2
Itampolo	Kapikara_1	march_2024	Q16	Acropora	Low	2
Itampolo	Kapikara_1	march_2024	Q16	Acropora	Medium	1
Itampolo	Kapikara_1	march_2024	Q16	Acropora	High	1
Itampolo	Kapikara_1	march_2024	Q16	Acropora	Extreme	3
Itampolo	Kapikara_1	march_2024	Q16	Acropora	Dead	2
Itampolo	Kapikara_1	march_2024	Q16	Pocillopora	Normal	1
Itampolo	Kapikara_1	march_2024	Q16	Pocillopora	Dead	1
Itampolo	Kapikara_1	march_2024	Q16	Montipora	Normal	1
Itampolo	Kapikara_1	march_2024	Q16	Leptoseris	Low	1
Itampolo	Kapikara_1	march_2024	Q17	Acropora	Normal	1
Itampolo	Kapikara_1	march_2024	Q17	Acropora	Low	1
Itampolo	Kapikara_1	march_2024	Q17	Acropora	Medium	4
Itampolo	Kapikara_1	march_2024	Q17	Stylophora	Normal	3
Itampolo	Kapikara_1	march_2024	Q17	Leptoseris	Extreme	1
Itampolo	Kapikara_1	march_2024	Q17	Lobophyllia	Extreme	1
Itampolo	Kapikara_1	march_2024	Q17	Montipora	Low	1
Itampolo	Kapikara_1	march_2024	Q17	Montipora	Dead	1
Itampolo	Kapikara_1	march_2024	Q17	Seriatopora	Dead	2
Itampolo	Kapikara_1	march_2024	Q17	Dipsastrea	Normal	1
Itampolo	Kapikara_1	march_2024	Q17	Cyphastrea	Normal	1
Itampolo	Kapikara_1	march_2024	Q18	Acropora	Normal	1
Itampolo	Kapikara_1	march_2024	Q18	Stylophora	Normal	2
Itampolo	Kapikara_1	march_2024	Q18	Montipora	Normal	2
Itampolo	Kapikara_1	march_2024	Q18	Lobophyllia	Extreme	3
Itampolo	Kapikara_1	march_2024	Q18	Lobophyllia	Dead	2
Itampolo	Kapikara_1	march_2024	Q18	Platygyra	Normal	1
Itampolo	Kapikara_1	march_2024	Q18	Porites_branch	Normal	1
Itampolo	Kapikara_1	march_2024	Q18	Pocillopora	Normal	1
Itampolo	Kapikara_1	march_2024	Q19	Stylophora	Dead	1
Itampolo	Kapikara_1	march_2024	Q19	Lobophyllia	Extreme	3
Itampolo	Kapikara_1	march_2024	Q19	Lobophyllia	Dead	3
Itampolo	Kapikara_1	march_2024	Q19	Leptoseris	Normal	2
Itampolo	Kapikara_1	march_2024	Q19	Leptoseris	Low	1
Itampolo	Kapikara_1	march_2024	Q19	Leptoseris	High	2
Itampolo	Kapikara_1	march_2024	Q19	Acropora	Normal	2
Itampolo	Kapikara_1	march_2024	Q19	Fungia	Normal	2
Itampolo	Kapikara_1	march_2024	Q19	Dipsastrea	Normal	2
Itampolo	Kapikara_1	march_2024	Q19	Dipsastrea	Low	1
Itampolo	Kapikara_1	march_2024	Q19	Cyphastrea	Normal	1
Itampolo	Kapikara_1	march_2024	Q20	Pocillopora	Normal	4
Itampolo	Kapikara_1	march_2024	Q20	Pocillopora	Dead	2
Itampolo	Kapikara_1	march_2024	Q20	Stylophora	Normal	2
Itampolo	Kapikara_1	march_2024	Q20	Lobophyllia	Extreme	2
Itampolo	Kapikara_1	march_2024	Q20	Goniastrea	Normal	1
Itampolo	Kapikara_1	march_2024	Q20	Halomitra	Normal	3
Itampolo	Kapikara_1	march_2024	Q20	Favites	Normal	3
Itampolo	Kapikara_1	march_2024	Q20	Favites	Dead	1
Itampolo	Kapikara_1	march_2024	Q20	Porites_branch	Dead	1
Itampolo	Kapikara_1	march_2024	Q20	Cyphastrea	Normal	1
Itampolo	Mahadrano	march_2024	Q1	Acropora	Extreme	4
Itampolo	Mahadrano	march_2024	Q1	Stylophora	Normal	3
Itampolo	Mahadrano	march_2024	Q1	Isopora	Normal	1
Itampolo	Mahadrano	march_2024	Q1	Pavona	Normal	2
Itampolo	Mahadrano	march_2024	Q1	Goniopora	Normal	1
Itampolo	Mahadrano	march_2024	Q1	Echinopora	Normal	3
Itampolo	Mahadrano	march_2024	Q1	Echinopora	Low	1
Itampolo	Mahadrano	march_2024	Q1	Echinopora	Low	1
Itampolo	Mahadrano	march_2024	Q1	Montipora	Normal	1
Itampolo	Mahadrano	march_2024	Q1	Goniastrea	High	1
Itampolo	Mahadrano	march_2024	Q1	Goniastrea	Extreme	2
Itampolo	Mahadrano	march_2024	Q2	Acropora	Normal	1
Itampolo	Mahadrano	march_2024	Q2	Acropora	Low	2
Itampolo	Mahadrano	march_2024	Q2	Acropora	Medium	1
Itampolo	Mahadrano	march_2024	Q2	Acropora	High	1
Itampolo	Mahadrano	march_2024	Q2	Acropora	Extreme	3
Itampolo	Mahadrano	march_2024	Q2	Acropora	Dead	1
Itampolo	Mahadrano	march_2024	Q2	Echinopora	Normal	2
Itampolo	Mahadrano	march_2024	Q2	Cyphastrea	Normal	3
Itampolo	Mahadrano	march_2024	Q2	Dipsastrea	Normal	1
Itampolo	Mahadrano	march_2024	Q2	Stylophora	Normal	1
Itampolo	Mahadrano	march_2024	Q3	Acropora	High	1
Itampolo	Mahadrano	march_2024	Q3	Acropora	Extreme	4
Itampolo	Mahadrano	march_2024	Q3	Pocillopora	Medium	1
Itampolo	Mahadrano	march_2024	Q3	Pocillopora	Extreme	2
Itampolo	Mahadrano	march_2024	Q3	Leptoseris	Normal	1
Itampolo	Mahadrano	march_2024	Q3	Montipora	Normal	2
Itampolo	Mahadrano	march_2024	Q3	Isopora	High	1
Itampolo	Mahadrano	march_2024	Q3	Isopora	Extreme	1
Itampolo	Mahadrano	march_2024	Q3	Echinopora	Normal	1
Itampolo	Mahadrano	march_2024	Q3	Seriatopora	Dead	3
Itampolo	Mahadrano	march_2024	Q3	Porites_massif	Normal	1
Itampolo	Mahadrano	march_2024	Q3	Stylophora	Medium	1
Itampolo	Mahadrano	march_2024	Q3	Goniopora	Normal	1
Itampolo	Mahadrano	march_2024	Q4	Pocillopora	Low	1
Itampolo	Mahadrano	march_2024	Q4	Pocillopora	Extreme	1
Itampolo	Mahadrano	march_2024	Q4	Pocillopora	Dead	2
Itampolo	Mahadrano	march_2024	Q4	Stylophora	Normal	2
Itampolo	Mahadrano	march_2024	Q4	Stylophora	Low	1
Itampolo	Mahadrano	march_2024	Q4	Stylophora	Dead	1
Itampolo	Mahadrano	march_2024	Q4	Acropora	Extreme	2
Itampolo	Mahadrano	march_2024	Q4	Acropora	Dead	1
Itampolo	Mahadrano	march_2024	Q4	Pavona	High	1
Itampolo	Mahadrano	march_2024	Q4	Pavona	Extreme	2
Itampolo	Mahadrano	march_2024	Q4	Pavona	Dead	1
Itampolo	Mahadrano	march_2024	Q4	Isopora	Normal	1
Itampolo	Mahadrano	march_2024	Q4	Goniastrea	Normal	1
Itampolo	Mahadrano	march_2024	Q4	Seriatopora	Dead	2
Itampolo	Mahadrano	march_2024	Q5	Acropora	High	4
Itampolo	Mahadrano	march_2024	Q5	Acropora	Extreme	1
Itampolo	Mahadrano	march_2024	Q5	Acropora	Dead	1
Itampolo	Mahadrano	march_2024	Q5	Acanthastrea	Low	1
Itampolo	Mahadrano	march_2024	Q5	Cyphastrea	Low	1
Itampolo	Mahadrano	march_2024	Q5	Cyphastrea	Medium	1
Itampolo	Mahadrano	march_2024	Q5	Stylophora	Dead	1
Itampolo	Mahadrano	march_2024	Q5	Isopora	Normal	1
Itampolo	Mahadrano	march_2024	Q5	Isopora	Low	1
Itampolo	Mahadrano	march_2024	Q6	Acropora	Low	1
Itampolo	Mahadrano	march_2024	Q6	Acropora	Medium	1
Itampolo	Mahadrano	march_2024	Q6	Acropora	High	1
Itampolo	Mahadrano	march_2024	Q6	Acropora	Extreme	4
Itampolo	Mahadrano	march_2024	Q6	Stylophora	Normal	1
Itampolo	Mahadrano	march_2024	Q6	Stylophora	Low	2
Itampolo	Mahadrano	march_2024	Q6	Dipsastrea	Normal	3
Itampolo	Mahadrano	march_2024	Q6	Dipsastrea	Low	1
Itampolo	Mahadrano	march_2024	Q6	Cyphastrea	Low	2
Itampolo	Mahadrano	march_2024	Q6	Pocillopora	Extreme	1
Itampolo	Mahadrano	march_2024	Q7	Echinopora	Normal	1
Itampolo	Mahadrano	march_2024	Q7	Acropora	Extreme	3
Itampolo	Mahadrano	march_2024	Q7	Pocillopora	High	1
Itampolo	Mahadrano	march_2024	Q7	Pocillopora	Extreme	3
Itampolo	Mahadrano	march_2024	Q7	Stylophora	Normal	2
Itampolo	Mahadrano	march_2024	Q7	Goniopora	Normal	2
Itampolo	Mahadrano	march_2024	Q7	Goniopora	Low	1
Itampolo	Mahadrano	march_2024	Q8	Acropora	Normal	4
Itampolo	Mahadrano	march_2024	Q8	Acropora	Low	3
Itampolo	Mahadrano	march_2024	Q8	Acropora	Low	1
Itampolo	Mahadrano	march_2024	Q8	Acropora	Extreme	1
Itampolo	Mahadrano	march_2024	Q8	Pocillopora	Extreme	3
Itampolo	Mahadrano	march_2024	Q8	Pocillopora	Dead	1
Itampolo	Mahadrano	march_2024	Q8	Stylophora	Low	2
Itampolo	Mahadrano	march_2024	Q8	Echinopora	Low	1
Itampolo	Mahadrano	march_2024	Q9	Acropora	Normal	5
Itampolo	Mahadrano	march_2024	Q9	Acropora	Low	2
Itampolo	Mahadrano	march_2024	Q9	Acropora	High	4
Itampolo	Mahadrano	march_2024	Q9	Acropora	Extreme	2
Itampolo	Mahadrano	march_2024	Q9	Stylophora	Normal	1
Itampolo	Mahadrano	march_2024	Q9	Stylophora	Low	1
Itampolo	Mahadrano	march_2024	Q9	Pocillopora	Normal	1
Itampolo	Mahadrano	march_2024	Q9	Pocillopora	High	1
Itampolo	Mahadrano	march_2024	Q9	Pocillopora	Extreme	4
Itampolo	Mahadrano	march_2024	Q9	Pocillopora	Dead	1
Itampolo	Mahadrano	march_2024	Q9	Tubastrea	Normal	1
Itampolo	Mahadrano	march_2024	Q9	Seriatopora	Low	1
Itampolo	Mahadrano	march_2024	Q9	Seriatopora	Dead	2
Itampolo	Mahadrano	march_2024	Q9	Millepora	Normal	2
Itampolo	Mahadrano	march_2024	Q9	Goniopora	Low	2
Itampolo	Mahadrano	march_2024	Q9	Isopora	Normal	2
Itampolo	Mahadrano	march_2024	Q10	Pocillopora	High	1
Itampolo	Mahadrano	march_2024	Q10	Acropora	Normal	2
Itampolo	Mahadrano	march_2024	Q10	Acropora	High	1
Itampolo	Mahadrano	march_2024	Q10	Acropora	Extreme	4
Itampolo	Mahadrano	march_2024	Q10	Isopora	Normal	2
Itampolo	Mahadrano	march_2024	Q10	Stylophora	Normal	2
Itampolo	Mahadrano	march_2024	Q10	Gardineroseris	Low	1
Itampolo	Mahadrano	march_2024	Q10	Echinopora	Normal	1
Itampolo	Mahadrano	march_2024	Q11	Acropora	Normal	3
Itampolo	Mahadrano	march_2024	Q11	Acropora	Low	1
Itampolo	Mahadrano	march_2024	Q11	Acropora	Medium	1
Itampolo	Mahadrano	march_2024	Q11	Acropora	High	2
Itampolo	Mahadrano	march_2024	Q11	Acropora	Extreme	1
Itampolo	Mahadrano	march_2024	Q11	Pocillopora	High	1
Itampolo	Mahadrano	march_2024	Q11	Pocillopora	Extreme	1
Itampolo	Mahadrano	march_2024	Q11	Galaxea	Normal	2
Itampolo	Mahadrano	march_2024	Q11	Galaxea	Low	1
Itampolo	Mahadrano	march_2024	Q11	Echinopora	Medium	1
Itampolo	Mahadrano	march_2024	Q11	Montipora	Low	1
Itampolo	Mahadrano	march_2024	Q11	Stylophora	Low	1
Itampolo	Mahadrano	march_2024	Q11	Favites	Normal	1
Itampolo	Mahadrano	march_2024	Q11	Seriatopora	Dead	6
Itampolo	Mahadrano	march_2024	Q11	Porites_massif	Medium	1
Itampolo	Mahadrano	march_2024	Q12	Goniopora	Low	3
Itampolo	Mahadrano	march_2024	Q12	Acropora	Normal	2
Itampolo	Mahadrano	march_2024	Q12	Acropora	High	6
Itampolo	Mahadrano	march_2024	Q12	Acropora	Dead	1
Itampolo	Mahadrano	march_2024	Q12	Pocillopora	High	3
Itampolo	Mahadrano	march_2024	Q12	Pocillopora	Extreme	7
Itampolo	Mahadrano	march_2024	Q12	Pocillopora	Dead	1
Itampolo	Mahadrano	march_2024	Q12	Cyphastrea	Normal	1
Itampolo	Mahadrano	march_2024	Q12	Cyphastrea	Low	3
Itampolo	Mahadrano	march_2024	Q12	Stylophora	Low	1
Itampolo	Mahadrano	march_2024	Q12	Stylophora	High	1
Itampolo	Mahadrano	march_2024	Q12	Goniastrea	Normal	1
Itampolo	Mahadrano	march_2024	Q12	Porites_massif	Normal	2
Itampolo	Mahadrano	march_2024	Q13	Acropora	Normal	2
Itampolo	Mahadrano	march_2024	Q13	Acropora	Low	1
Itampolo	Mahadrano	march_2024	Q13	Acropora	Low	2
Itampolo	Mahadrano	march_2024	Q13	Acropora	Medium	4
Itampolo	Mahadrano	march_2024	Q13	Acropora	Dead	2
Itampolo	Mahadrano	march_2024	Q13	Stylophora	Normal	2
Itampolo	Mahadrano	march_2024	Q13	Isopora	Normal	1
Itampolo	Mahadrano	march_2024	Q13	Pocillopora	Extreme	1
Itampolo	Mahadrano	march_2024	Q13	Pocillopora	Dead	1
Itampolo	Mahadrano	march_2024	Q13	Galaxea	Normal	2
Itampolo	Mahadrano	march_2024	Q13	Echinopora	High	1
Itampolo	Mahadrano	march_2024	Q13	Favites	High	1
Itampolo	Mahadrano	march_2024	Q14	Stylophora	Normal	1
Itampolo	Mahadrano	march_2024	Q14	Stylophora	Dead	1
Itampolo	Mahadrano	march_2024	Q14	Acropora	Normal	2
Itampolo	Mahadrano	march_2024	Q14	Acropora	Dead	1
Itampolo	Mahadrano	march_2024	Q14	Dipsastrea	Normal	1
Itampolo	Mahadrano	march_2024	Q14	Isopora	Normal	3
Itampolo	Mahadrano	march_2024	Q14	Isopora	High	1
Itampolo	Mahadrano	march_2024	Q14	Goniopora	Normal	1
Itampolo	Mahadrano	march_2024	Q14	Pocillopora	Normal	2
Itampolo	Mahadrano	march_2024	Q14	Pocillopora	High	2
Itampolo	Mahadrano	march_2024	Q14	Astreopora	Normal	2
Itampolo	Mahadrano	march_2024	Q14	Pavona	Normal	2
Itampolo	Mahadrano	march_2024	Q14	Pavona	High	2
Itampolo	Mahadrano	march_2024	Q14	Pavona	Extreme	2
Itampolo	Mahadrano	march_2024	Q15	Stylophora	Normal	1
Itampolo	Mahadrano	march_2024	Q15	Acropora	Normal	7
Itampolo	Mahadrano	march_2024	Q15	Dipsastrea	Normal	1
Itampolo	Mahadrano	march_2024	Q15	Favites	Dead	1
Itampolo	Mahadrano	march_2024	Q15	Isopora	Normal	1
Itampolo	Mahadrano	march_2024	Q15	Isopora	High	2
Itampolo	Mahadrano	march_2024	Q15	Porites_branch	Dead	1
Itampolo	Mahadrano	march_2024	Q16	Acropora	Normal	5
Itampolo	Mahadrano	march_2024	Q16	Acropora	Low	1
Itampolo	Mahadrano	march_2024	Q16	Leptoseris	Low	1
Itampolo	Mahadrano	march_2024	Q16	Isopora	Normal	1
Itampolo	Mahadrano	march_2024	Q16	Isopora	Low	1
Itampolo	Mahadrano	march_2024	Q16	Isopora	High	1
Itampolo	Mahadrano	march_2024	Q16	Turbinaria	Normal	1
Itampolo	Mahadrano	march_2024	Q16	Turbinaria	Low	1
Itampolo	Mahadrano	march_2024	Q16	Favites	Normal	1
Itampolo	Mahadrano	march_2024	Q16	Dipsastrea	Normal	1
Itampolo	Mahadrano	march_2024	Q17	Acropora	Normal	2
Itampolo	Mahadrano	march_2024	Q17	Stylophora	Normal	2
Itampolo	Mahadrano	march_2024	Q17	Stylophora	Dead	1
Itampolo	Mahadrano	march_2024	Q17	Anacropora	Normal	1
Itampolo	Mahadrano	march_2024	Q17	Pocillopora	Normal	1
Itampolo	Mahadrano	march_2024	Q17	Pocillopora	High	1
Itampolo	Mahadrano	march_2024	Q17	Favites	Normal	1
Itampolo	Mahadrano	march_2024	Q17	Cyphastrea	Normal	1
Itampolo	Mahadrano	march_2024	Q17	Turbinaria	Normal	1
Itampolo	Mahadrano	march_2024	Q17	Turbinaria	High	1
Itampolo	Mahadrano	march_2024	Q17	Leptoseris	Normal	1
Itampolo	Mahadrano	march_2024	Q17	Leptoseris	Low	1
Itampolo	Mahadrano	march_2024	Q17	Isopora	Normal	1
Itampolo	Mahadrano	march_2024	Q18	Favites	Normal	2
Itampolo	Mahadrano	march_2024	Q18	Favites	Medium	1
Itampolo	Mahadrano	march_2024	Q18	Favites	Dead	1
Itampolo	Mahadrano	march_2024	Q18	Stylophora	Normal	3
Itampolo	Mahadrano	march_2024	Q18	Stylophora	Dead	1
Itampolo	Mahadrano	march_2024	Q18	Cyphastrea	Normal	1
Itampolo	Mahadrano	march_2024	Q18	Cyphastrea	Low	1
Itampolo	Mahadrano	march_2024	Q18	Acropora	Normal	1
Itampolo	Mahadrano	march_2024	Q18	Acropora	Low	1
Itampolo	Mahadrano	march_2024	Q18	Pocillopora	Normal	1
Itampolo	Mahadrano	march_2024	Q18	Pocillopora	High	1
Itampolo	Mahadrano	march_2024	Q18	Turbinaria	Normal	2
Itampolo	Mahadrano	march_2024	Q18	Pavona	Medium	1
Itampolo	Mahadrano	march_2024	Q18	Isopora	Medium	1
Itampolo	Mahadrano	march_2024	Q19	Acropora	Normal	2
Itampolo	Mahadrano	march_2024	Q19	Acropora	High	1
Itampolo	Mahadrano	march_2024	Q19	Acropora	Dead	1
Itampolo	Mahadrano	march_2024	Q19	Isopora	Normal	1
Itampolo	Mahadrano	march_2024	Q19	Isopora	High	1
Itampolo	Mahadrano	march_2024	Q19	Stylophora	Normal	2
Itampolo	Mahadrano	march_2024	Q19	Stylophora	High	1
Itampolo	Mahadrano	march_2024	Q19	Pavona	Normal	1
Itampolo	Mahadrano	march_2024	Q19	Pavona	Low	2
Itampolo	Mahadrano	march_2024	Q19	Pavona	Medium	1
Itampolo	Mahadrano	march_2024	Q19	Pavona	High	1
Itampolo	Mahadrano	march_2024	Q19	Pavona	Extreme	3
Itampolo	Mahadrano	march_2024	Q20	Isopora	Normal	1
Itampolo	Mahadrano	march_2024	Q20	Isopora	Medium	2
Itampolo	Mahadrano	march_2024	Q20	Isopora	Extreme	1
Itampolo	Mahadrano	march_2024	Q20	Turbinaria	Normal	3
Itampolo	Mahadrano	march_2024	Q20	Turbinaria	Low	1
Itampolo	Mahadrano	march_2024	Q20	Turbinaria	Medium	1
Itampolo	Mahadrano	march_2024	Q20	Acropora	Normal	3
Itampolo	Mahadrano	march_2024	Q20	Acropora	High	1
Itampolo	Mahadrano	march_2024	Q20	Pocillopora	Normal	1
Itampolo	Mahadrano	march_2024	Q20	Pocillopora	Medium	1
Itampolo	Mahadrano	march_2024	Q20	Pocillopora	High	1
Itampolo	Mahadrano	march_2024	Q20	Pocillopora	Extreme	2
Itampolo	Mahadrano	march_2024	Q20	Leptoseris	Normal	2
Itampolo	Mahadrano	march_2024	Q20	Psammocora	Normal	1
Itampolo	Mahadrano	march_2024	Q20	Stylophora	Dead	1
Lembeitake	Vatove	march_2024	Q1	Acropora	Normal	3
Lembeitake	Vatove	march_2024	Q1	Acropora	High	1
Lembeitake	Vatove	march_2024	Q1	Acropora	Extreme	4
Lembeitake	Vatove	march_2024	Q1	Montipora	Normal	1
Lembeitake	Vatove	march_2024	Q1	Montipora	Dead	1
Lembeitake	Vatove	march_2024	Q1	Pocillopora	Normal	1
Lembeitake	Vatove	march_2024	Q1	Pocillopora	Extreme	1
Lembeitake	Vatove	march_2024	Q1	Pocillopora	Dead	1
Lembeitake	Vatove	march_2024	Q1	Favites	Normal	2
Lembeitake	Vatove	march_2024	Q1	Goniopora	Normal	2
Lembeitake	Vatove	march_2024	Q1	Goniopora	Extreme	1
Lembeitake	Vatove	march_2024	Q2	Acropora	High	1
Lembeitake	Vatove	march_2024	Q2	Acropora	Extreme	2
Lembeitake	Vatove	march_2024	Q2	Acropora	Dead	1
Lembeitake	Vatove	march_2024	Q2	Pocillopora	Normal	3
Lembeitake	Vatove	march_2024	Q2	Porites_branch	Dead	1
Lembeitake	Vatove	march_2024	Q2	Favites	Normal	1
Lembeitake	Vatove	march_2024	Q2	Stylophora	Normal	1
Lembeitake	Vatove	march_2024	Q2	Leptoria	Extreme	1
Lembeitake	Vatove	march_2024	Q3	Acropora	Low	2
Lembeitake	Vatove	march_2024	Q3	Acropora	Extreme	3
Lembeitake	Vatove	march_2024	Q3	Acanthastrea	Normal	2
Lembeitake	Vatove	march_2024	Q3	Pocillopora	Extreme	2
Lembeitake	Vatove	march_2024	Q3	Montipora	Normal	2
Lembeitake	Vatove	march_2024	Q4	Pocillopora	Extreme	3
Lembeitake	Vatove	march_2024	Q4	Pocillopora	Dead	1
Lembeitake	Vatove	march_2024	Q4	Echinopora	Normal	1
Lembeitake	Vatove	march_2024	Q4	Acanthastrea	Dead	1
Lembeitake	Vatove	march_2024	Q4	Acropora	Normal	1
Lembeitake	Vatove	march_2024	Q4	Acropora	Extreme	1
Lembeitake	Vatove	march_2024	Q4	Seriatopora	Dead	2
Lembeitake	Vatove	march_2024	Q4	Millepora	Normal	1
Lembeitake	Vatove	march_2024	Q5	Acropora	Extreme	3
Lembeitake	Vatove	march_2024	Q5	Stylophora	Normal	1
Lembeitake	Vatove	march_2024	Q5	Stylophora	Low	1
Lembeitake	Vatove	march_2024	Q5	Turbinaria	Dead	1
Lembeitake	Vatove	march_2024	Q5	Pocillopora	Extreme	4
Lembeitake	Vatove	march_2024	Q5	Montipora	Normal	1
Lembeitake	Vatove	march_2024	Q6	Montipora	Normal	5
Lembeitake	Vatove	march_2024	Q6	Pocillopora	Extreme	2
Lembeitake	Vatove	march_2024	Q6	Pocillopora	Dead	1
Lembeitake	Vatove	march_2024	Q6	Goniopora	Normal	1
Lembeitake	Vatove	march_2024	Q6	Acropora	Normal	1
Lembeitake	Vatove	march_2024	Q6	Echinopora	Normal	2
Lembeitake	Vatove	march_2024	Q7	Acropora	High	1
Lembeitake	Vatove	march_2024	Q7	Acropora	Extreme	4
Lembeitake	Vatove	march_2024	Q7	Acropora	Dead	1
Lembeitake	Vatove	march_2024	Q7	Echinopora	Normal	3
Lembeitake	Vatove	march_2024	Q7	Acanthastrea	Normal	1
Lembeitake	Vatove	march_2024	Q7	Porites_massif	Normal	2
Lembeitake	Vatove	march_2024	Q8	Pocillopora	Low	1
Lembeitake	Vatove	march_2024	Q8	Pocillopora	Extreme	2
Lembeitake	Vatove	march_2024	Q8	Pocillopora	Normal	4
Lembeitake	Vatove	march_2024	Q8	Montipora	High	1
Lembeitake	Vatove	march_2024	Q8	Seriatopora	Dead	7
Lembeitake	Vatove	march_2024	Q8	Leptoria	Normal	1
Lembeitake	Vatove	march_2024	Q9	Acropora	High	1
Lembeitake	Vatove	march_2024	Q9	Acropora	Extreme	5
Lembeitake	Vatove	march_2024	Q9	Acropora	Dead	1
Lembeitake	Vatove	march_2024	Q9	Favites	Normal	1
Lembeitake	Vatove	march_2024	Q9	Echinopora	Normal	1
Lembeitake	Vatove	march_2024	Q9	Pocillopora	Normal	1
Lembeitake	Vatove	march_2024	Q9	Pocillopora	Extreme	3
Lembeitake	Vatove	march_2024	Q9	Pocillopora	Dead	3
Lembeitake	Vatove	march_2024	Q9	Stylophora	Normal	1
Lembeitake	Vatove	march_2024	Q9	Montipora	Normal	1
Lembeitake	Vatove	march_2024	Q9	Leptoseris	Normal	1
Lembeitake	Vatove	march_2024	Q10	Pocillopora	Normal	1
Lembeitake	Vatove	march_2024	Q10	Pocillopora	Extreme	4
Lembeitake	Vatove	march_2024	Q10	Pocillopora	Dead	1
Lembeitake	Vatove	march_2024	Q10	Echinopora	Normal	1
Lembeitake	Vatove	march_2024	Q10	Echinopora	Dead	1
Lembeitake	Vatove	march_2024	Q10	Montipora	Medium	2
Lembeitake	Vatove	march_2024	Q10	Pavona	Extreme	2
Lembeitake	Vatove	march_2024	Q10	Stylophora	Normal	2
Lembeitake	Vatove	march_2024	Q11	Pocillopora	Normal	1
Lembeitake	Vatove	march_2024	Q11	Pocillopora	Low	1
Lembeitake	Vatove	march_2024	Q11	Pocillopora	Extreme	3
Lembeitake	Vatove	march_2024	Q11	Echinopora	Normal	1
Lembeitake	Vatove	march_2024	Q11	Echinopora	Low	2
Lembeitake	Vatove	march_2024	Q11	Pavona	Medium	2
Lembeitake	Vatove	march_2024	Q11	Favites	Normal	2
Lembeitake	Vatove	march_2024	Q11	Favites	Extreme	1
Lembeitake	Vatove	march_2024	Q11	Acropora	Extreme	1
Lembeitake	Vatove	march_2024	Q11	Montipora	Normal	1
Lembeitake	Vatove	march_2024	Q11	Seriatopora	Extreme	1
Lembeitake	Vatove	march_2024	Q11	Seriatopora	Dead	2
Lembeitake	Vatove	march_2024	Q12	Isopora	Normal	1
Lembeitake	Vatove	march_2024	Q12	Acropora	Normal	1
Lembeitake	Vatove	march_2024	Q12	Acropora	Extreme	3
Lembeitake	Vatove	march_2024	Q12	Acropora	Dead	1
Lembeitake	Vatove	march_2024	Q12	Echinopora	Extreme	1
Lembeitake	Vatove	march_2024	Q12	Stylophora	Normal	1
Lembeitake	Vatove	march_2024	Q12	Pocillopora	Dead	2
Lembeitake	Vatove	march_2024	Q12	Porites_massif	Normal	1
Lembeitake	Vatove	march_2024	Q12	Porites_massif	Dead	3
Lembeitake	Vatove	march_2024	Q13	Stylophora	Normal	6
Lembeitake	Vatove	march_2024	Q13	Acropora	Extreme	2
Lembeitake	Vatove	march_2024	Q13	Acropora	Dead	1
Lembeitake	Vatove	march_2024	Q13	Porites_branch	Normal	2
Lembeitake	Vatove	march_2024	Q14	Acropora	Normal	1
Lembeitake	Vatove	march_2024	Q14	Acropora	High	1
Lembeitake	Vatove	march_2024	Q14	Acropora	Extreme	2
Lembeitake	Vatove	march_2024	Q14	Pocillopora	High	4
Lembeitake	Vatove	march_2024	Q14	Pocillopora	Extreme	2
Lembeitake	Vatove	march_2024	Q14	Pocillopora	Dead	2
Lembeitake	Vatove	march_2024	Q14	Seriatopora	Dead	2
Lembeitake	Vatove	march_2024	Q14	Favites	Normal	1
Lembeitake	Vatove	march_2024	Q14	Favites	High	1
Lembeitake	Vatove	march_2024	Q14	Favites	Dead	3
Lembeitake	Vatove	march_2024	Q14	Porites_massif	Low	2
Lembeitake	Vatove	march_2024	Q14	Montipora	Normal	1
Lembeitake	Vatove	march_2024	Q14	Stylophora	Normal	1
Lembeitake	Vatove	march_2024	Q15	Pocillopora	Normal	6
Lembeitake	Vatove	march_2024	Q15	Pocillopora	Low	1
Lembeitake	Vatove	march_2024	Q15	Pocillopora	Dead	1
Lembeitake	Vatove	march_2024	Q15	Stylophora	Dead	1
Lembeitake	Vatove	march_2024	Q15	Porites_massif	Normal	1
Lembeitake	Vatove	march_2024	Q15	Porites_massif	High	1
Lembeitake	Vatove	march_2024	Q15	Porites_massif	Normal	2
Lembeitake	Vatove	march_2024	Q15	Acropora	Normal	2
Lembeitake	Vatove	march_2024	Q15	Acropora	Extreme	1
Lembeitake	Vatove	march_2024	Q15	Acropora	Dead	1
Lembeitake	Vatove	march_2024	Q15	Favites	Normal	3
Lembeitake	Vatove	march_2024	Q16	Acropora	Normal	1
Lembeitake	Vatove	march_2024	Q16	Acropora	Low	1
Lembeitake	Vatove	march_2024	Q16	Pocillopora	Normal	3
Lembeitake	Vatove	march_2024	Q16	Pocillopora	Low	1
Lembeitake	Vatove	march_2024	Q16	Pocillopora	Low	1
Lembeitake	Vatove	march_2024	Q16	Pocillopora	Extreme	2
Lembeitake	Vatove	march_2024	Q16	Pocillopora	Dead	1
Lembeitake	Vatove	march_2024	Q16	Goniastrea	Low	1
Lembeitake	Vatove	march_2024	Q16	Porites_massif	Normal	1
Lembeitake	Vatove	march_2024	Q16	Porites_massif	High	2
Lembeitake	Vatove	march_2024	Q16	Porites_massif	Extreme	2
Lembeitake	Vatove	march_2024	Q16	Porites_massif	Normal	3
Lembeitake	Vatove	march_2024	Q16	Dipsastrea	Normal	2
Lembeitake	Vatove	march_2024	Q16	Goniopora	Normal	2
Lembeitake	Vatove	march_2024	Q17	Acropora	Normal	6
Lembeitake	Vatove	march_2024	Q17	Pocillopora	Normal	2
Lembeitake	Vatove	march_2024	Q17	Pocillopora	Low	2
Lembeitake	Vatove	march_2024	Q17	Pocillopora	Extreme	1
Lembeitake	Vatove	march_2024	Q17	Pocillopora	Dead	3
Lembeitake	Vatove	march_2024	Q17	Porites_massif	Normal	2
Lembeitake	Vatove	march_2024	Q17	Porites_massif	Extreme	1
Lembeitake	Vatove	march_2024	Q17	Galaxea	Normal	2
Lembeitake	Vatove	march_2024	Q17	Dipsastrea	Normal	2
Lembeitake	Vatove	march_2024	Q17	Pavona	High	1
Lembeitake	Vatove	march_2024	Q18	Pocillopora	Normal	1
Lembeitake	Vatove	march_2024	Q18	Pocillopora	Dead	2
Lembeitake	Vatove	march_2024	Q18	Stylophora	Low	1
Lembeitake	Vatove	march_2024	Q18	Dipsastrea	Dead	1
Lembeitake	Vatove	march_2024	Q18	Montipora	Dead	1
Lembeitake	Vatove	march_2024	Q18	Acanthastrea	Dead	1
Lembeitake	Vatove	march_2024	Q19	Goniastrea	Normal	1
Lembeitake	Vatove	march_2024	Q19	Goniastrea	Dead	2
Lembeitake	Vatove	march_2024	Q19	Porites_massif	Normal	2
Lembeitake	Vatove	march_2024	Q19	Porites_massif	Dead	1
Lembeitake	Vatove	march_2024	Q19	Favites	Normal	2
Lembeitake	Vatove	march_2024	Q19	Acropora	Normal	1
Lembeitake	Vatove	march_2024	Q19	Acropora	Dead	1
Lembeitake	Vatove	march_2024	Q19	Millepora	Normal	1
Lembeitake	Vatove	march_2024	Q19	Stylophora	Dead	1
Lembeitake	Vatove	march_2024	Q19	Goniopora	Normal	1
Lembeitake	Vatove	march_2024	Q19	Dipsastrea	Normal	2
Lembeitake	Vatove	march_2024	Q20	Pocillopora	Dead	2
Lembeitake	Vatove	march_2024	Q20	Pocillopora	Normal	2
Lembeitake	Vatove	march_2024	Q20	Stylophora	Normal	1
Lembeitake	Vatove	march_2024	Q20	Stylophora	Dead	1
Lembeitake	Vatove	march_2024	Q20	Platygyra	Dead	1
Lembeitake	Vatove	march_2024	Q20	Porites_massif	Normal	1
Lembeitake	Vatove	march_2024	Q20	Favites	Normal	1
Lembeitake	Vatove	march_2024	Q20	Isopora	Normal	1
Lembeitake	Vatove	march_2024	Q20	Isopora	Low	1
Lembeitake	Vatove	march_2024	Q20	Goniopora	Normal	1
Lembeitake	Vatove	march_2024	Q20	Acropora	Normal	1
Lembeitake	Vatove	march_2024	Q20	Cyphastrea	Normal	1
Lembeitake	Etsomotse voninkara	march_2024	Q1	Pocillopora	Normal	3
Lembeitake	Etsomotse voninkara	march_2024	Q1	Acropora	Normal	1
Lembeitake	Etsomotse voninkara	march_2024	Q1	Acropora	Low	1
Lembeitake	Etsomotse voninkara	march_2024	Q1	Acropora	Medium	1
Lembeitake	Etsomotse voninkara	march_2024	Q1	Acropora	High	2
Lembeitake	Etsomotse voninkara	march_2024	Q1	Acropora	Extreme	1
Lembeitake	Etsomotse voninkara	march_2024	Q1	Porites_massif	Normal	4
Lembeitake	Etsomotse voninkara	march_2024	Q1	Dipsastrea	Normal	1
Lembeitake	Etsomotse voninkara	march_2024	Q1	Montipora	Normal	1
Lembeitake	Etsomotse voninkara	march_2024	Q1	Echinopora	Normal	1
Lembeitake	Etsomotse voninkara	march_2024	Q1	Favites	Normal	1
Lembeitake	Etsomotse voninkara	march_2024	Q1	Montastrea	Normal	2
Lembeitake	Etsomotse voninkara	march_2024	Q1	Lobophyllia	Normal	1
Lembeitake	Etsomotse voninkara	march_2024	Q2	Acropora	Normal	3
Lembeitake	Etsomotse voninkara	march_2024	Q2	Acropora	High	1
Lembeitake	Etsomotse voninkara	march_2024	Q2	Goniastrea	Normal	2
Lembeitake	Etsomotse voninkara	march_2024	Q2	Goniastrea	Medium	1
Lembeitake	Etsomotse voninkara	march_2024	Q2	Montipora	Normal	1
Lembeitake	Etsomotse voninkara	march_2024	Q2	Pocillopora	Low	1
Lembeitake	Etsomotse voninkara	march_2024	Q2	Leptoria	Normal	2
Lembeitake	Etsomotse voninkara	march_2024	Q2	Cyphastrea	Normal	1
Lembeitake	Etsomotse voninkara	march_2024	Q2	Porites_massif	Normal	2
Lembeitake	Etsomotse voninkara	march_2024	Q2	Galaxea	Normal	1
Lembeitake	Etsomotse voninkara	march_2024	Q3	Acropora	Normal	7
Lembeitake	Etsomotse voninkara	march_2024	Q3	Pocillopora	Low	1
Lembeitake	Etsomotse voninkara	march_2024	Q3	Pocillopora	Dead	1
Lembeitake	Etsomotse voninkara	march_2024	Q3	Montipora	Normal	1
Lembeitake	Etsomotse voninkara	march_2024	Q3	Echinophyllia	Extreme	1
Lembeitake	Etsomotse voninkara	march_2024	Q3	Favites	Normal	2
Lembeitake	Etsomotse voninkara	march_2024	Q3	Pavona	Extreme	3
Lembeitake	Etsomotse voninkara	march_2024	Q3	Galaxea	Normal	6
Lembeitake	Etsomotse voninkara	march_2024	Q3	Isopora	Normal	1
Lembeitake	Etsomotse voninkara	march_2024	Q3	Fungia	Normal	1
Lembeitake	Etsomotse voninkara	march_2024	Q4	Porites_massif	Normal	3
Lembeitake	Etsomotse voninkara	march_2024	Q4	Acropora	Medium	1
Lembeitake	Etsomotse voninkara	march_2024	Q4	Acropora	High	1
Lembeitake	Etsomotse voninkara	march_2024	Q4	Favites	Normal	7
Lembeitake	Etsomotse voninkara	march_2024	Q4	Pocillopora	Low	1
Lembeitake	Etsomotse voninkara	march_2024	Q4	Montipora	Normal	1
Lembeitake	Etsomotse voninkara	march_2024	Q4	Goniastrea	Normal	1
Lembeitake	Etsomotse voninkara	march_2024	Q4	Echinopora	Normal	3
Lembeitake	Etsomotse voninkara	march_2024	Q4	Dipsastrea	Normal	6
Lembeitake	Etsomotse voninkara	march_2024	Q4	Gardineroseris	Normal	1
Lembeitake	Etsomotse voninkara	march_2024	Q5	Pocillopora	Normal	3
Lembeitake	Etsomotse voninkara	march_2024	Q5	Acropora	Normal	3
Lembeitake	Etsomotse voninkara	march_2024	Q5	Acropora	Low	1
Lembeitake	Etsomotse voninkara	march_2024	Q5	Favites	Normal	1
Lembeitake	Etsomotse voninkara	march_2024	Q5	Galaxea	Normal	2
Lembeitake	Etsomotse voninkara	march_2024	Q5	Porites_massif	Normal	1
Lembeitake	Etsomotse voninkara	march_2024	Q6	Porites_massif	Normal	3
Lembeitake	Etsomotse voninkara	march_2024	Q6	Pocillopora	Normal	2
Lembeitake	Etsomotse voninkara	march_2024	Q6	Acropora	Normal	4
Lembeitake	Etsomotse voninkara	march_2024	Q6	Acropora	Low	2
Lembeitake	Etsomotse voninkara	march_2024	Q6	Acropora	Low	4
Lembeitake	Etsomotse voninkara	march_2024	Q6	Montipora	Normal	2
Lembeitake	Etsomotse voninkara	march_2024	Q6	Pavona	Extreme	1
Lembeitake	Etsomotse voninkara	march_2024	Q7	Porites_massif	Normal	3
Lembeitake	Etsomotse voninkara	march_2024	Q7	Montipora	Normal	1
Lembeitake	Etsomotse voninkara	march_2024	Q7	Acropora	Normal	6
Lembeitake	Etsomotse voninkara	march_2024	Q7	Acropora	Dead	2
Lembeitake	Etsomotse voninkara	march_2024	Q7	Pocillopora	Normal	3
Lembeitake	Etsomotse voninkara	march_2024	Q7	Pocillopora	Dead	1
Lembeitake	Etsomotse voninkara	march_2024	Q7	Favites	Normal	2
Lembeitake	Etsomotse voninkara	march_2024	Q7	Galaxea	Normal	1
Lembeitake	Etsomotse voninkara	march_2024	Q8	Acropora	Normal	6
Lembeitake	Etsomotse voninkara	march_2024	Q8	Acropora	Low	1
Lembeitake	Etsomotse voninkara	march_2024	Q8	Acropora	Low	7
Lembeitake	Etsomotse voninkara	march_2024	Q8	Acropora	High	1
Lembeitake	Etsomotse voninkara	march_2024	Q8	Porites_massif	Normal	2
Lembeitake	Etsomotse voninkara	march_2024	Q8	Porites_massif	Low	1
Lembeitake	Etsomotse voninkara	march_2024	Q8	Pocillopora	Normal	3
Lembeitake	Etsomotse voninkara	march_2024	Q8	Pocillopora	Low	6
Lembeitake	Etsomotse voninkara	march_2024	Q8	Pocillopora	Low	1
Lembeitake	Etsomotse voninkara	march_2024	Q8	Platygyra	Normal	1
Lembeitake	Etsomotse voninkara	march_2024	Q8	Isopora	Normal	1
Lembeitake	Etsomotse voninkara	march_2024	Q9	Porites_massif	Normal	2
Lembeitake	Etsomotse voninkara	march_2024	Q9	Porites_massif	Low	1
Lembeitake	Etsomotse voninkara	march_2024	Q9	Montipora	Normal	1
Lembeitake	Etsomotse voninkara	march_2024	Q9	Favites	Normal	3
Lembeitake	Etsomotse voninkara	march_2024	Q9	Acropora	Normal	2
Lembeitake	Etsomotse voninkara	march_2024	Q9	Acropora	Low	2
Lembeitake	Etsomotse voninkara	march_2024	Q9	Echinopora	Normal	2
Lembeitake	Etsomotse voninkara	march_2024	Q9	Dipsastrea	Normal	1
Lembeitake	Etsomotse voninkara	march_2024	Q9	Cyphastrea	Normal	2
Lembeitake	Etsomotse voninkara	march_2024	Q10	Acropora	High	1
Lembeitake	Etsomotse voninkara	march_2024	Q10	Acropora	Extreme	2
Lembeitake	Etsomotse voninkara	march_2024	Q10	Porites_massif	Normal	1
Lembeitake	Etsomotse voninkara	march_2024	Q10	Porites_massif	Low	2
Lembeitake	Etsomotse voninkara	march_2024	Q10	Leptoria	Normal	6
Lembeitake	Etsomotse voninkara	march_2024	Q10	Leptoseris	Normal	1
Lembeitake	Etsomotse voninkara	march_2024	Q10	Pocillopora	Normal	1
Lembeitake	Etsomotse voninkara	march_2024	Q11	Dipsastrea	Normal	1
Lembeitake	Etsomotse voninkara	march_2024	Q11	Isopora	Low	1
Lembeitake	Etsomotse voninkara	march_2024	Q11	Pocillopora	Normal	1
Lembeitake	Etsomotse voninkara	march_2024	Q11	Pocillopora	Dead	1
Lembeitake	Etsomotse voninkara	march_2024	Q11	Montipora	Normal	1
Lembeitake	Etsomotse voninkara	march_2024	Q11	Pavona	Low	1
Lembeitake	Etsomotse voninkara	march_2024	Q11	Galaxea	Normal	2
Lembeitake	Etsomotse voninkara	march_2024	Q12	Favites	Normal	1
Lembeitake	Etsomotse voninkara	march_2024	Q12	Acropora	Normal	4
Lembeitake	Etsomotse voninkara	march_2024	Q12	Acropora	High	2
Lembeitake	Etsomotse voninkara	march_2024	Q12	Acropora	Extreme	1
Lembeitake	Etsomotse voninkara	march_2024	Q12	Acropora	Dead	2
Lembeitake	Etsomotse voninkara	march_2024	Q12	Galaxea	Normal	3
Lembeitake	Etsomotse voninkara	march_2024	Q12	Echinopora	Normal	1
Lembeitake	Etsomotse voninkara	march_2024	Q12	Pocillopora	Normal	1
Lembeitake	Etsomotse voninkara	march_2024	Q12	Pocillopora	High	1
Lembeitake	Etsomotse voninkara	march_2024	Q12	Pocillopora	Dead	1
Lembeitake	Etsomotse voninkara	march_2024	Q12	Porites_massif	Normal	1
Lembeitake	Etsomotse voninkara	march_2024	Q12	Porites_massif	Dead	1
Lembeitake	Etsomotse voninkara	march_2024	Q12	Dipsastrea	Normal	1
Lembeitake	Etsomotse voninkara	march_2024	Q13	Astreopora	Dead	1
Lembeitake	Etsomotse voninkara	march_2024	Q13	Acropora	Normal	2
Lembeitake	Etsomotse voninkara	march_2024	Q13	Acropora	Medium	1
Lembeitake	Etsomotse voninkara	march_2024	Q13	Acropora	High	1
Lembeitake	Etsomotse voninkara	march_2024	Q13	Pocillopora	Normal	2
Lembeitake	Etsomotse voninkara	march_2024	Q13	Pocillopora	Dead	1
Lembeitake	Etsomotse voninkara	march_2024	Q13	Porites_massif	Normal	3
Lembeitake	Etsomotse voninkara	march_2024	Q13	Echinopora	Normal	2
Lembeitake	Etsomotse voninkara	march_2024	Q13	Platygyra	Normal	2
Lembeitake	Etsomotse voninkara	march_2024	Q13	Galaxea	Normal	1
Lembeitake	Etsomotse voninkara	march_2024	Q13	Cyphastrea	Normal	2
Lembeitake	Etsomotse voninkara	march_2024	Q14	Pocillopora	Normal	2
Lembeitake	Etsomotse voninkara	march_2024	Q14	Pocillopora	Extreme	2
Lembeitake	Etsomotse voninkara	march_2024	Q14	Pocillopora	Dead	1
Lembeitake	Etsomotse voninkara	march_2024	Q14	Favites	Normal	1
Lembeitake	Etsomotse voninkara	march_2024	Q14	Galaxea	Normal	3
Lembeitake	Etsomotse voninkara	march_2024	Q14	Acropora	Normal	3
Lembeitake	Etsomotse voninkara	march_2024	Q14	Acropora	Extreme	1
Lembeitake	Etsomotse voninkara	march_2024	Q14	Acropora	Dead	3
Lembeitake	Etsomotse voninkara	march_2024	Q14	Acanthastrea	Dead	1
Lembeitake	Etsomotse voninkara	march_2024	Q14	Dipsastrea	Normal	2
Lembeitake	Etsomotse voninkara	march_2024	Q14	Dipsastrea	Dead	2
Lembeitake	Etsomotse voninkara	march_2024	Q14	Porites_massif	Normal	3
Lembeitake	Etsomotse voninkara	march_2024	Q14	Porites_massif	Low	1
Lembeitake	Etsomotse voninkara	march_2024	Q14	Platygyra	Normal	3
Lembeitake	Etsomotse voninkara	march_2024	Q14	Astreopora	Normal	1
Lembeitake	Etsomotse voninkara	march_2024	Q14	Galaxea	Normal	2
Lembeitake	Etsomotse voninkara	march_2024	Q15	Isopora	Normal	1
Lembeitake	Etsomotse voninkara	march_2024	Q15	Montipora	Normal	1
Lembeitake	Etsomotse voninkara	march_2024	Q15	Pocillopora	Normal	1
Lembeitake	Etsomotse voninkara	march_2024	Q15	Pocillopora	Dead	1
Lembeitake	Etsomotse voninkara	march_2024	Q15	Dipsastrea	Normal	2
Lembeitake	Etsomotse voninkara	march_2024	Q15	Acropora	Normal	2
Lembeitake	Etsomotse voninkara	march_2024	Q15	Acropora	Extreme	1
Lembeitake	Etsomotse voninkara	march_2024	Q15	Acropora	Dead	1
Lembeitake	Etsomotse voninkara	march_2024	Q15	Porites_massif	Low	1
Lembeitake	Etsomotse voninkara	march_2024	Q15	Porites_massif	Extreme	1
Lembeitake	Etsomotse voninkara	march_2024	Q15	Porites_massif	Dead	1
Lembeitake	Etsomotse voninkara	march_2024	Q15	Stylophora	Low	1
Lembeitake	Etsomotse voninkara	march_2024	Q15	Stylophora	Dead	1
Lembeitake	Etsomotse voninkara	march_2024	Q15	Galaxea	Normal	2
Lembeitake	Etsomotse voninkara	march_2024	Q16	Porites_massif	Normal	1
Lembeitake	Etsomotse voninkara	march_2024	Q16	Acropora	Normal	3
Lembeitake	Etsomotse voninkara	march_2024	Q16	Favites	Normal	2
Lembeitake	Etsomotse voninkara	march_2024	Q16	Favites	Low	1
Lembeitake	Etsomotse voninkara	march_2024	Q16	Platygyra	Normal	1
Lembeitake	Etsomotse voninkara	march_2024	Q16	Pocillopora	Normal	1
Lembeitake	Etsomotse voninkara	march_2024	Q16	Dipsastrea	Normal	1
Lembeitake	Etsomotse voninkara	march_2024	Q16	Dipsastrea	Low	1
Lembeitake	Etsomotse voninkara	march_2024	Q16	Dipsastrea	Dead	1
Lembeitake	Etsomotse voninkara	march_2024	Q16	Echinopora	Normal	1
Lembeitake	Etsomotse voninkara	march_2024	Q16	Galaxea	Normal	1
Lembeitake	Etsomotse voninkara	march_2024	Q16	Astreopora	Normal	1
Ambohibola	Ambolafotsy	march_2024	Q1	Acropora	Normal	17
Ambohibola	Ambolafotsy	march_2024	Q1	Acropora	Low	1
Ambohibola	Ambolafotsy	march_2024	Q1	Acropora	Low	2
Ambohibola	Ambolafotsy	march_2024	Q1	Porites_branch	Normal	6
Ambohibola	Ambolafotsy	march_2024	Q1	Porites_branch	High	1
Ambohibola	Ambolafotsy	march_2024	Q1	Porites_branch	Extreme	3
Ambohibola	Ambolafotsy	march_2024	Q1	Pocillopora	Extreme	1
Ambohibola	Ambolafotsy	march_2024	Q1	Pocillopora	Dead	2
Ambohibola	Ambolafotsy	march_2024	Q1	Galaxea	Normal	1
Ambohibola	Ambolafotsy	march_2024	Q2	Acropora	Normal	11
Ambohibola	Ambolafotsy	march_2024	Q2	Montipora	Normal	7
Ambohibola	Ambolafotsy	march_2024	Q2	Stylophora	Normal	4
Ambohibola	Ambolafotsy	march_2024	Q2	Millepora	Normal	2
Ambohibola	Ambolafotsy	march_2024	Q2	Porites_branch	Normal	3
Ambohibola	Ambolafotsy	march_2024	Q2	Pocillopora	High	1
Ambohibola	Ambolafotsy	march_2024	Q3	Acropora	Normal	3
Ambohibola	Ambolafotsy	march_2024	Q3	Montipora	Normal	1
Ambohibola	Ambolafotsy	march_2024	Q3	Porites_massif	Normal	4
Ambohibola	Ambolafotsy	march_2024	Q3	Pocillopora	Normal	1
Ambohibola	Ambolafotsy	march_2024	Q4	Montipora	Normal	6
Ambohibola	Ambolafotsy	march_2024	Q4	Echinopora	Normal	3
Ambohibola	Ambolafotsy	march_2024	Q4	Pocillopora	Normal	2
Ambohibola	Ambolafotsy	march_2024	Q4	Pocillopora	Low	1
Ambohibola	Ambolafotsy	march_2024	Q4	Porites_branch	Normal	2
Ambohibola	Ambolafotsy	march_2024	Q4	Millepora	Normal	3
Ambohibola	Ambolafotsy	march_2024	Q5	Acropora	Normal	22
Ambohibola	Ambolafotsy	march_2024	Q5	Montipora	Normal	2
Ambohibola	Ambolafotsy	march_2024	Q5	Porites_branch	Normal	5
Ambohibola	Ambolafotsy	march_2024	Q5	Pocillopora	Normal	1
Ambohibola	Ambolafotsy	march_2024	Q5	Pocillopora	Dead	6
Ambohibola	Ambolafotsy	march_2024	Q5	Echinopora	Normal	2
Ambohibola	Ambolafotsy	march_2024	Q6	Millepora	Normal	6
Ambohibola	Ambolafotsy	march_2024	Q6	Acropora	Normal	8
Ambohibola	Ambolafotsy	march_2024	Q6	Seriatopora	Normal	12
Ambohibola	Ambolafotsy	march_2024	Q6	Pocillopora	Normal	1
Ambohibola	Ambolafotsy	march_2024	Q6	Pocillopora	Dead	1
Ambohibola	Ambolafotsy	march_2024	Q7	Millepora	Normal	3
Ambohibola	Ambolafotsy	march_2024	Q7	Pocillopora	Normal	1
Ambohibola	Ambolafotsy	march_2024	Q7	Seriatopora	Normal	6
Ambohibola	Ambolafotsy	march_2024	Q7	Seriatopora	Extreme	2
Ambohibola	Ambolafotsy	march_2024	Q7	Montipora	Normal	2
Ambohibola	Ambolafotsy	march_2024	Q8	Millepora	Normal	4
Ambohibola	Ambolafotsy	march_2024	Q8	Seriatopora	Extreme	1
Ambohibola	Ambolafotsy	march_2024	Q8	Seriatopora	Dead	2
Ambohibola	Ambolafotsy	march_2024	Q8	Pocillopora	Normal	2
Ambohibola	Ambolafotsy	march_2024	Q8	Pocillopora	Extreme	1
Ambohibola	Ambolafotsy	march_2024	Q8	Acanthastrea	Dead	1
Ambohibola	Ambolafotsy	march_2024	Q9	Acropora	Normal	18
Ambohibola	Ambolafotsy	march_2024	Q9	Acropora	Extreme	3
Ambohibola	Ambolafotsy	march_2024	Q9	Pocillopora	Normal	2
Ambohibola	Ambolafotsy	march_2024	Q9	Porites_massif	Normal	4
Ambohibola	Ambolafotsy	march_2024	Q9	Montipora	Normal	6
Ambohibola	Ambolafotsy	march_2024	Q9	Seriatopora	Normal	3
Ambohibola	Ambolafotsy	march_2024	Q9	Echinopora	Normal	1
Ambohibola	Ambolafotsy	march_2024	Q9	Gardineroseris	Normal	2
Ambohibola	Ambolafotsy	march_2024	Q10	Acropora	Normal	5
Ambohibola	Ambolafotsy	march_2024	Q10	Acropora	Low	6
Ambohibola	Ambolafotsy	march_2024	Q10	Acropora	High	1
Ambohibola	Ambolafotsy	march_2024	Q10	Acropora	Extreme	6
Ambohibola	Ambolafotsy	march_2024	Q10	Montipora	Normal	6
Ambohibola	Ambolafotsy	march_2024	Q10	Porites_massif	Normal	3
Ambohibola	Ambolafotsy	march_2024	Q10	Porites_massif	Extreme	1
Ambohibola	Ambolafotsy	march_2024	Q10	Pocillopora	Extreme	1
Ambohibola	Ambolafotsy	march_2024	Q11	Stylophora	Normal	1
Ambohibola	Ambolafotsy	march_2024	Q11	Montipora	Normal	6
Ambohibola	Ambolafotsy	march_2024	Q11	Favites	High	1
Ambohibola	Ambolafotsy	march_2024	Q12	Acropora	Normal	3
Ambohibola	Ambolafotsy	march_2024	Q12	Acropora	Dead	2
Ambohibola	Ambolafotsy	march_2024	Q12	Montipora	Normal	2
Ambohibola	Ambolafotsy	march_2024	Q12	Stylophora	Low	1
Ambohibola	Ambolafotsy	march_2024	Q12	Stylophora	Dead	1
Ambohibola	Ambolafotsy	march_2024	Q13	Platygyra	High	1
Ambohibola	Ambolafotsy	march_2024	Q13	Platygyra	Extreme	1
Ambohibola	Ambolafotsy	march_2024	Q13	Acropora	Normal	2
Ambohibola	Ambolafotsy	march_2024	Q13	Pocillopora	Normal	2
Ambohibola	Ambolafotsy	march_2024	Q13	Pocillopora	Low	2
Ambohibola	Ambolafotsy	march_2024	Q13	Pocillopora	High	1
Ambohibola	Ambolafotsy	march_2024	Q13	Pocillopora	Extreme	1
Ambohibola	Ambolafotsy	march_2024	Q13	Montipora	Low	1
Ambohibola	Ambolafotsy	march_2024	Q13	Favites	Normal	1
Ambohibola	Ambolafotsy	march_2024	Q13	Echinopora	High	1
Ambohibola	Ambolafotsy	march_2024	Q14	Porites_branch	Extreme	2
Ambohibola	Ambolafotsy	march_2024	Q14	Stylophora	Extreme	1
Ambohibola	Ambolafotsy	march_2024	Q14	Acropora	Normal	3
Ambohibola	Ambolafotsy	march_2024	Q14	Acropora	Low	1
Ambohibola	Ambolafotsy	march_2024	Q14	Pocillopora	Normal	2
Ambohibola	Ambolafotsy	march_2024	Q14	Pocillopora	Low	1
Ambohibola	Ambolafotsy	march_2024	Q14	Pocillopora	High	2
Ambohibola	Ambolafotsy	march_2024	Q14	Montipora	Normal	1
Ambohibola	Ambolafotsy	march_2024	Q15	Montipora	Normal	7
Ambohibola	Ambolafotsy	march_2024	Q15	Acropora	Normal	3
Ambohibola	Ambolafotsy	march_2024	Q15	Pocillopora	Normal	1
Ambohibola	Ambolafotsy	march_2024	Q16	Pocillopora	Normal	1
Ambohibola	Ambolafotsy	march_2024	Q16	Pocillopora	Low	1
Ambohibola	Ambolafotsy	march_2024	Q16	Pocillopora	Extreme	1
Ambohibola	Ambolafotsy	march_2024	Q16	Acropora	Normal	2
Ambohibola	Ambolafotsy	march_2024	Q16	Montipora	Normal	7
Ambohibola	Ambolafotsy	march_2024	Q16	Seriatopora	Normal	4
Ambohibola	Ambolafotsy	march_2024	Q17	Pocillopora	Low	1
Ambohibola	Ambolafotsy	march_2024	Q17	Pocillopora	Low	1
Ambohibola	Ambolafotsy	march_2024	Q17	Pocillopora	High	2
Ambohibola	Ambolafotsy	march_2024	Q17	Porites_massif	Normal	1
Ambohibola	Ambolafotsy	march_2024	Q17	Porites_branch	Normal	1
Ambohibola	Ambolafotsy	march_2024	Q17	Galaxea	Normal	4
Ambohibola	Ambolafotsy	march_2024	Q18	Porites_massif	Extreme	2
Ambohibola	Ambolafotsy	march_2024	Q18	Acropora	Normal	1
Ambohibola	Ambolafotsy	march_2024	Q18	Pocillopora	Low	1
Ambohibola	Ambolafotsy	march_2024	Q18	Seriatopora	Normal	1
Ambohibola	Ambolafotsy	march_2024	Q18	Montipora	Normal	5
Ambohibola	Ambolafotsy	march_2024	Q18	Stylophora	Extreme	1
Ambohibola	Ambolafotsy	march_2024	Q19	Porites_massif	Normal	1
Ambohibola	Ambolafotsy	march_2024	Q19	Pocillopora	Normal	2
Ambohibola	Ambolafotsy	march_2024	Q19	Pocillopora	Low	1
Ambohibola	Ambolafotsy	march_2024	Q19	Montipora	Normal	2
Ambohibola	Ambolafotsy	march_2024	Q19	Turbinaria	Normal	1
Ambohibola	Ambolafotsy	march_2024	Q19	Acropora	Normal	2
Ambohibola	Ambolafotsy	march_2024	Q20	Pocillopora	Normal	3
Ambohibola	Ambolafotsy	march_2024	Q20	Pocillopora	Low	1
Ambohibola	Ambolafotsy	march_2024	Q20	Stylophora	Normal	1
Ambohibola	Ambolafotsy	march_2024	Q20	Stylophora	Low	1
Ambohibola	Ambolafotsy	march_2024	Q20	Porites_branch	Normal	1
Ambohibola	Ambolafotsy	march_2024	Q20	Porites_branch	Extreme	1
Ambohibola	Ambolafotsy	march_2024	Q20	Porites_branch	Dead	1
Ambohibola	Ambolafotsy	march_2024	Q20	Pavona	Extreme	1
Ambohibola	Ambolafotsy	march_2024	Q20	Leptoria	Normal	1
Beheloke	Ranolaly	august_2024	Q1	Pocillopora	Normal	2
Beheloke	Ranolaly	august_2024	Q1	Pocillopora	Extreme	1
Beheloke	Ranolaly	august_2024	Q1	Pocillopora	Dead	6
Beheloke	Ranolaly	august_2024	Q1	Galaxea	Normal	4
Beheloke	Ranolaly	august_2024	Q1	Galaxea	Low	2
Beheloke	Ranolaly	august_2024	Q1	Galaxea	Dead	7
Beheloke	Ranolaly	august_2024	Q1	Acropora	Normal	3
Beheloke	Ranolaly	august_2024	Q1	Acropora	Low	1
Beheloke	Ranolaly	august_2024	Q1	Acropora	High	3
Beheloke	Ranolaly	august_2024	Q1	Echinopora	Normal	1
Beheloke	Ranolaly	august_2024	Q1	Echinopora	Low	2
Beheloke	Ranolaly	august_2024	Q1	Favites	Normal	1
Beheloke	Ranolaly	august_2024	Q1	Cyphastrea	Normal	1
Beheloke	Ranolaly	august_2024	Q2	Galaxea	Normal	4
Beheloke	Ranolaly	august_2024	Q2	Galaxea	Low	3
Beheloke	Ranolaly	august_2024	Q2	Galaxea	Dead	6
Beheloke	Ranolaly	august_2024	Q2	Porites_massif	Normal	1
Beheloke	Ranolaly	august_2024	Q2	Porites_massif	Low	1
Beheloke	Ranolaly	august_2024	Q2	Acropora	Normal	1
Beheloke	Ranolaly	august_2024	Q2	Acropora	Low	1
Beheloke	Ranolaly	august_2024	Q2	Pocillopora	Normal	1
Beheloke	Ranolaly	august_2024	Q2	Pocillopora	Low	1
Beheloke	Ranolaly	august_2024	Q2	Pocillopora	Extreme	1
Beheloke	Ranolaly	august_2024	Q2	Porites_branch	Dead	1
Beheloke	Ranolaly	august_2024	Q2	Favites	Normal	2
Beheloke	Ranolaly	august_2024	Q2	Goniastrea	Extreme	1
Beheloke	Ranolaly	august_2024	Q3	Porites_branch	Normal	1
Beheloke	Ranolaly	august_2024	Q3	Acropora	Normal	5
Beheloke	Ranolaly	august_2024	Q3	Acropora	Extreme	1
Beheloke	Ranolaly	august_2024	Q3	Acropora	Dead	1
Beheloke	Ranolaly	august_2024	Q3	Galaxea	Normal	6
Beheloke	Ranolaly	august_2024	Q3	Galaxea	High	1
Beheloke	Ranolaly	august_2024	Q3	Pocillopora	Normal	2
Beheloke	Ranolaly	august_2024	Q3	Favites	Normal	1
Beheloke	Ranolaly	august_2024	Q3	Leptoria	Normal	1
Beheloke	Ranolaly	august_2024	Q3	Leptoria	Low	1
Beheloke	Ranolaly	august_2024	Q3	Leptoria	Medium	1
Beheloke	Ranolaly	august_2024	Q4	Stylophora	Normal	1
Beheloke	Ranolaly	august_2024	Q4	Stylophora	Extreme	1
Beheloke	Ranolaly	august_2024	Q4	Stylophora	Dead	1
Beheloke	Ranolaly	august_2024	Q4	Leptoria	Normal	2
Beheloke	Ranolaly	august_2024	Q4	Pocillopora	Normal	1
Beheloke	Ranolaly	august_2024	Q4	Galaxea	Normal	3
Beheloke	Ranolaly	august_2024	Q4	Galaxea	Dead	2
Beheloke	Ranolaly	august_2024	Q4	Favites	Normal	1
Beheloke	Ranolaly	august_2024	Q4	Acropora	Normal	3
Beheloke	Ranolaly	august_2024	Q5	Pocillopora	Normal	3
Beheloke	Ranolaly	august_2024	Q5	Pocillopora	Low	2
Beheloke	Ranolaly	august_2024	Q5	Pocillopora	Extreme	1
Beheloke	Ranolaly	august_2024	Q5	Pocillopora	Dead	1
Beheloke	Ranolaly	august_2024	Q5	Porites_massif	Normal	3
Beheloke	Ranolaly	august_2024	Q5	Galaxea	Normal	2
Beheloke	Ranolaly	august_2024	Q5	Goniopora	Normal	2
Beheloke	Ranolaly	august_2024	Q5	Cyphastrea	Normal	3
Beheloke	Ranolaly	august_2024	Q5	Echinopora	Normal	3
Beheloke	Ranolaly	august_2024	Q5	Stylophora	Normal	1
Beheloke	Ranolaly	august_2024	Q5	Acropora	Normal	1
Beheloke	Ranolaly	august_2024	Q5	Acropora	Low	1
Beheloke	Ranolaly	august_2024	Q5	Acropora	Dead	2
Beheloke	Ranolaly	august_2024	Q6	Echinopora	Normal	2
Beheloke	Ranolaly	august_2024	Q6	Echinopora	Low	1
Beheloke	Ranolaly	august_2024	Q6	Echinopora	Dead	1
Beheloke	Ranolaly	august_2024	Q6	Pocillopora	Normal	3
Beheloke	Ranolaly	august_2024	Q6	Pocillopora	Low	1
Beheloke	Ranolaly	august_2024	Q6	Pocillopora	Dead	3
Beheloke	Ranolaly	august_2024	Q6	Galaxea	Normal	3
Beheloke	Ranolaly	august_2024	Q6	Galaxea	Dead	1
Beheloke	Ranolaly	august_2024	Q6	Leptoria	Normal	1
Beheloke	Ranolaly	august_2024	Q6	Seriatopora	Extreme	1
Beheloke	Ranolaly	august_2024	Q6	Acropora	Normal	3
Beheloke	Ranolaly	august_2024	Q6	Acropora	Extreme	2
Beheloke	Ranolaly	august_2024	Q6	Acropora	Dead	1
Beheloke	Ranolaly	august_2024	Q6	Favites	Normal	3
Beheloke	Ranolaly	august_2024	Q6	Leptoseris	Normal	2
Beheloke	Ranolaly	august_2024	Q7	Stylophora	Normal	2
Beheloke	Ranolaly	august_2024	Q7	Galaxea	Normal	7
Beheloke	Ranolaly	august_2024	Q7	Galaxea	Extreme	1
Beheloke	Ranolaly	august_2024	Q7	Galaxea	Dead	1
Beheloke	Ranolaly	august_2024	Q7	Acropora	Normal	1
Beheloke	Ranolaly	august_2024	Q7	Pocillopora	Normal	3
Beheloke	Ranolaly	august_2024	Q7	Pocillopora	Low	1
Beheloke	Ranolaly	august_2024	Q7	Echinopora	Normal	2
Beheloke	Ranolaly	august_2024	Q7	Echinopora	Low	1
Beheloke	Ranolaly	august_2024	Q7	Leptoria	Normal	1
Beheloke	Ranolaly	august_2024	Q7	Leptoria	Low	1
Beheloke	Ranolaly	august_2024	Q8	Montipora	Normal	1
Beheloke	Ranolaly	august_2024	Q8	Acropora	Normal	3
Beheloke	Ranolaly	august_2024	Q8	Acropora	High	1
Beheloke	Ranolaly	august_2024	Q8	Acropora	Dead	3
[truncated: 1,843 more rows]
